# Supplementary material for: NICEpath: Finding metabolic pathways in large networks through atom-conserving substrate–product pairs
Source: Bioinformatics. 2021 May 18;37(20):3560–8. doi: 10.1093/bioinformatics/btab368 (PMC8545321; doi:10.1093/bioinformatics/btab368)
Supplement: btab368_Supplementary_Data [file btab368_supplementary_data.zip]

Archive with 2 entries (2 files):
- Supplementary_information.docx
- SupplementaryTables.xlsx
