# Supplementary material for: NICEpath: Finding metabolic pathways in large networks through atom-conserving substrate–product pairs
Source: Bioinformatics. 2021 May 18;37(20):3560–8. doi: 10.1093/bioinformatics/btab368 (PMC8545321; doi:10.1093/bioinformatics/btab368)
Supplement: btab368_Supplementary_Data [file btab368_supplementary_data.zip › SupplementaryTables.xlsx]

## Sheet: Overview
Table	Description
S1	List of KEGG reactions considered in this study
S2	List of reactant-product pairs with associated CAR and KEGG RPAIR type
S3	List of 50 pathways from KEGG that were used for performance evaluation
S4	Results table of performance evaluation on 50 KEGG pathways

## Sheet: S1
List of KEGG reactions considered in this study
R00004
R00006
R00008
R00010
R00012
R00013
R00014
R00015
R00022
R00026
R00027
R00028
R00032
R00033
R00036
R00038
R00039
R00042
R00043
R00045
R00047
R00048
R00049
R00052
R00053
R00054
R00056
R00058
R00059
R00063
R00068
R00069
R00072
R00086
R00087
R00088
R00089
R00091
R00094
R00102
R00103
R00104
R00105
R00114
R00118
R00122
R00123
R00125
R00126
R00127
R00128
R00130
R00131
R00132
R00134
R00137
R00138
R00139
R00140
R00141
R00143
R00145
R00146
R00152
R00155
R00156
R00157
R00158
R00159
R00160
R00161
R00173
R00174
R00175
R00177
R00178
R00181
R00182
R00183
R00184
R00185
R00187
R00188
R00189
R00190
R00191
R00192
R00193
R00194
R00195
R00200
R00203
R00205
R00209
R00212
R00214
R00215
R00216
R00217
R00220
R00221
R00223
R00224
R00226
R00227
R00228
R00230
R00233
R00235
R00236
R00237
R00238
R00239
R00241
R00243
R00245
R00248
R00250
R00254
R00256
R00257
R00258
R00259
R00261
R00262
R00264
R00267
R00268
R00269
R00270
R00271
R00272
R00274
R00277
R00278
R00279
R00284
R00286
R00287
R00289
R00293
R00297
R00298
R00299
R00300
R00302
R00303
R00304
R00305
R00306
R00307
R00315
R00317
R00318
R00319
R00321
R00322
R00324
R00325
R00326
R00327
R00328
R00330
R00332
R00335
R00336
R00337
R00338
R00339
R00340
R00341
R00342
R00343
R00347
R00348
R00350
R00351
R00354
R00355
R00357
R00359
R00360
R00361
R00362
R00363
R00365
R00366
R00367
R00368
R00369
R00371
R00372
R00373
R00383
R00389
R00393
R00395
R00396
R00397
R00398
R00400
R00402
R00406
R00407
R00409
R00410
R00411
R00412
R00414
R00416
R00417
R00421
R00426
R00428
R00429
R00430
R00431
R00434
R00435
R00437
R00446
R00447
R00448
R00449
R00451
R00452
R00453
R00454
R00457
R00458
R00461
R00462
R00463
R00465
R00466
R00468
R00470
R00471
R00472
R00473
R00474
R00475
R00476
R00477
R00478
R00479
R00480
R00481
R00483
R00484
R00485
R00486
R00487
R00488
R00489
R00490
R00493
R00494
R00497
R00499
R00501
R00502
R00503
R00504
R00508
R00509
R00510
R00511
R00512
R00513
R00514
R00515
R00516
R00517
R00518
R00519
R00521
R00522
R00524
R00525
R00526
R00527
R00529
R00534
R00535
R00536
R00537
R00538
R00539
R00540
R00543
R00544
R00545
R00546
R00547
R00548
R00549
R00550
R00551
R00552
R00554
R00559
R00562
R00563
R00566
R00568
R00569
R00570
R00572
R00574
R00575
R00576
R00577
R00578
R00581
R00582
R00584
R00585
R00586
R00588
R00590
R00602
R00604
R00605
R00609
R00610
R00611
R00612
R00615
R00616
R00617
R00618
R00621
R00623
R00624
R00625
R00627
R00628
R00629
R00630
R00631
R00634
R00635
R00636
R00637
R00638
R00639
R00647
R00648
R00649
R00650
R00651
R00652
R00653
R00654
R00656
R00658
R00659
R00660
R00661
R00662
R00665
R00666
R00667
R00669
R00670
R00673
R00674
R00675
R00676
R00677
R00678
R00679
R00682
R00683
R00684
R00685
R00688
R00689
R00690
R00691
R00692
R00693
R00694
R00695
R00697
R00698
R00699
R00702
R00703
R00704
R00706
R00709
R00710
R00711
R00713
R00714
R00715
R00716
R00717
R00719
R00720
R00722
R00723
R00724
R00725
R00728
R00729
R00730
R00731
R00732
R00733
R00734
R00735
R00736
R00737
R00739
R00740
R00743
R00744
R00746
R00747
R00749
R00750
R00751
R00754
R00756
R00758
R00760
R00762
R00763
R00765
R00766
R00771
R00772
R00774
R00775
R00776
R00777
R00778
R00787
R00791
R00792
R00794
R00796
R00798
R00801
R00802
R00805
R00806
R00808
R00809
R00812
R00813
R00814
R00815
R00816
R00817
R00818
R00821
R00822
R00827
R00828
R00829
R00830
R00832
R00833
R00834
R00835
R00836
R00837
R00838
R00839
R00841
R00842
R00844
R00845
R00846
R00847
R00849
R00850
R00851
R00853
R00854
R00855
R00856
R00857
R00860
R00866
R00867
R00868
R00870
R00871
R00872
R00875
R00876
R00877
R00878
R00880
R00881
R00885
R00888
R00891
R00892
R00893
R00894
R00895
R00896
R00897
R00899
R00904
R00905
R00906
R00907
R00908
R00909
R00910
R00911
R00912
R00913
R00914
R00916
R00917
R00919
R00921
R00923
R00925
R00926
R00927
R00928
R00934
R00936
R00939
R00942
R00944
R00945
R00946
R00947
R00948
R00949
R00951
R00952
R00953
R00954
R00956
R00959
R00960
R00961
R00962
R00963
R00964
R00965
R00966
R00967
R00968
R00969
R00970
R00973
R00974
R00975
R00977
R00978
R00980
R00982
R00983
R00984
R00987
R00988
R00989
R00990
R00994
R00995
R00996
R00998
R01000
R01001
R01003
R01004
R01006
R01010
R01011
R01012
R01013
R01014
R01015
R01016
R01018
R01021
R01022
R01023
R01025
R01026
R01027
R01028
R01029
R01030
R01031
R01032
R01034
R01036
R01039
R01041
R01043
R01044
R01045
R01047
R01049
R01050
R01051
R01054
R01056
R01057
R01058
R01059
R01061
R01063
R01064
R01066
R01067
R01068
R01069
R01070
R01071
R01072
R01073
R01075
R01076
R01077
R01080
R01082
R01083
R01085
R01086
R01088
R01089
R01090
R01091
R01092
R01093
R01095
R01096
R01099
R01100
R01101
R01103
R01104
R01115
R01121
R01123
R01126
R01127
R01128
R01130
R01131
R01132
R01134
R01135
R01137
R01138
R01139
R01140
R01144
R01145
R01147
R01148
R01149
R01150
R01151
R01152
R01153
R01154
R01155
R01156
R01157
R01160
R01161
R01163
R01164
R01166
R01167
R01168
R01171
R01172
R01173
R01174
R01175
R01176
R01177
R01178
R01179
R01181
R01183
R01184
R01185
R01186
R01187
R01188
R01189
R01190
R01192
R01193
R01194
R01200
R01201
R01204
R01205
R01209
R01210
R01211
R01212
R01213
R01214
R01215
R01216
R01218
R01220
R01224
R01225
R01226
R01227
R01228
R01229
R01232
R01233
R01234
R01236
R01238
R01239
R01240
R01241
R01242
R01243
R01244
R01245
R01246
R01248
R01249
R01251
R01252
R01253
R01258
R01259
R01260
R01261
R01263
R01264
R01266
R01267
R01268
R01270
R01271
R01273
R01274
R01277
R01278
R01279
R01280
R01281
R01282
R01286
R01287
R01288
R01289
R01290
R01291
R01293
R01294
R01295
R01296
R01297
R01298
R01299
R01300
R01301
R01302
R01303
R01304
R01307
R01310
R01312
R01313
R01314
R01315
R01316
R01318
R01319
R01320
R01321
R01323
R01325
R01326
R01327
R01328
R01329
R01330
R01333
R01334
R01335
R01336
R01337
R01338
R01339
R01340
R01341
R01342
R01343
R01344
R01346
R01349
R01351
R01352
R01353
R01355
R01357
R01358
R01359
R01360
R01361
R01364
R01365
R01366
R01367
R01368
R01369
R01370
R01371
R01373
R01374
R01375
R01376
R01377
R01378
R01381
R01384
R01388
R01392
R01393
R01394
R01395
R01396
R01397
R01398
R01399
R01401
R01402
R01403
R01404
R01406
R01407
R01408
R01411
R01414
R01415
R01416
R01417
R01418
R01419
R01420
R01421
R01422
R01423
R01424
R01425
R01427
R01429
R01430
R01431
R01432
R01434
R01437
R01441
R01442
R01443
R01444
R01446
R01448
R01449
R01451
R01452
R01453
R01454
R01456
R01460
R01461
R01462
R01465
R01466
R01468
R01469
R01470
R01471
R01476
R01481
R01482
R01486
R01487
R01488
R01489
R01491
R01493
R01494
R01495
R01496
R01497
R01498
R01500
R01503
R01505
R01506
R01507
R01508
R01511
R01512
R01513
R01514
R01515
R01518
R01519
R01520
R01521
R01522
R01523
R01524
R01525
R01526
R01528
R01530
R01538
R01540
R01541
R01542
R01543
R01544
R01547
R01548
R01549
R01550
R01553
R01555
R01556
R01558
R01559
R01560
R01561
R01562
R01563
R01564
R01566
R01567
R01568
R01569
R01570
R01571
R01573
R01577
R01579
R01580
R01581
R01582
R01583
R01584
R01585
R01587
R01588
R01589
R01598
R01600
R01604
R01607
R01608
R01615
R01616
R01617
R01618
R01620
R01624
R01626
R01628
R01629
R01630
R01631
R01632
R01633
R01634
R01635
R01636
R01637
R01639
R01641
R01644
R01645
R01648
R01651
R01652
R01654
R01655
R01657
R01658
R01659
R01662
R01663
R01664
R01665
R01666
R01667
R01668
R01670
R01677
R01678
R01680
R01681
R01682
R01683
R01684
R01688
R01689
R01690
R01697
R01698
R01699
R01700
R01701
R01702
R01704
R01706
R01708
R01709
R01710
R01711
R01712
R01713
R01714
R01715
R01717
R01718
R01721
R01723
R01728
R01730
R01731
R01735
R01736
R01737
R01738
R01739
R01740
R01742
R01745
R01747
R01748
R01751
R01752
R01754
R01758
R01759
R01761
R01763
R01764
R01766
R01767
R01770
R01771
R01773
R01775
R01776
R01777
R01778
R01779
R01780
R01781
R01782
R01784
R01785
R01786
R01787
R01788
R01803
R01805
R01806
R01807
R01808
R01813
R01817
R01818
R01819
R01823
R01825
R01826
R01827
R01829
R01830
R01833
R01834
R01835
R01836
R01837
R01838
R01840
R01842
R01843
R01845
R01853
R01854
R01855
R01856
R01857
R01858
R01860
R01861
R01862
R01863
R01866
R01868
R01869
R01870
R01872
R01876
R01877
R01878
R01880
R01881
R01883
R01884
R01887
R01888
R01889
R01890
R01891
R01895
R01896
R01898
R01899
R01900
R01901
R01902
R01903
R01904
R01905
R01906
R01908
R01909
R01910
R01911
R01912
R01914
R01915
R01917
R01918
R01920
R01921
R01922
R01923
R01924
R01926
R01928
R01929
R01932
R01933
R01934
R01936
R01937
R01938
R01939
R01940
R01941
R01942
R01943
R01944
R01945
R01946
R01951
R01954
R01956
R01957
R01959
R01960
R01961
R01964
R01965
R01967
R01968
R01969
R01971
R01972
R01973
R01974
R01975
R01976
R01977
R01978
R01980
R01983
R01986
R01987
R01990
R01991
R01992
R01993
R01999
R02003
R02009
R02013
R02014
R02016
R02017
R02018
R02019
R02020
R02021
R02022
R02023
R02024
R02027
R02029
R02032
R02034
R02035
R02036
R02037
R02038
R02039
R02047
R02050
R02051
R02052
R02053
R02054
R02055
R02056
R02057
R02058
R02059
R02060
R02061
R02065
R02068
R02071
R02075
R02076
R02077
R02080
R02083
R02084
R02085
R02088
R02089
R02090
R02091
R02092
R02093
R02094
R02095
R02096
R02097
R02098
R02099
R02100
R02101
R02102
R02103
R02106
R02107
R02113
R02114
R02115
R02118
R02119
R02120
R02122
R02123
R02124
R02125
R02129
R02133
R02134
R02135
R02136
R02137
R02138
R02139
R02142
R02145
R02147
R02148
R02150
R02152
R02155
R02156
R02157
R02158
R02159
R02163
R02164
R02166
R02167
R02168
R02171
R02172
R02173
R02174
R02175
R02177
R02178
R02179
R02180
R02181
R02182
R02184
R02185
R02186
R02187
R02188
R02189
R02190
R02191
R02192
R02193
R02194
R02195
R02196
R02197
R02199
R02200
R02201
R02203
R02204
R02206
R02207
R02208
R02209
R02210
R02211
R02212
R02213
R02214
R02215
R02216
R02218
R02219
R02220
R02221
R02222
R02225
R02226
R02227
R02228
R02229
R02231
R02232
R02233
R02234
R02235
R02236
R02237
R02239
R02240
R02241
R02242
R02243
R02245
R02246
R02247
R02248
R02249
R02250
R02251
R02252
R02253
R02254
R02255
R02256
R02257
R02258
R02259
R02260
R02261
R02262
R02263
R02265
R02266
R02267
R02268
R02269
R02271
R02273
R02274
R02276
R02277
R02283
R02284
R02285
R02286
R02287
R02291
R02293
R02294
R02296
R02303
R02313
R02315
R02317
R02322
R02323
R02324
R02325
R02326
R02327
R02328
R02329
R02330
R02331
R02332
R02336
R02337
R02339
R02340
R02343
R02344
R02347
R02349
R02350
R02352
R02353
R02354
R02355
R02356
R02358
R02365
R02366
R02367
R02368
R02370
R02371
R02372
R02373
R02374
R02375
R02376
R02377
R02379
R02380
R02381
R02382
R02383
R02384
R02385
R02387
R02388
R02395
R02396
R02398
R02401
R02407
R02408
R02410
R02411
R02412
R02413
R02416
R02419
R02423
R02425
R02426
R02427
R02428
R02429
R02430
R02433
R02434
R02436
R02439
R02441
R02442
R02446
R02449
R02452
R02453
R02454
R02455
R02456
R02457
R02458
R02459
R02461
R02462
R02463
R02464
R02466
R02467
R02469
R02471
R02472
R02473
R02474
R02476
R02477
R02478
R02481
R02482
R02484
R02485
R02489
R02490
R02491
R02493
R02494
R02497
R02498
R02499
R02501
R02502
R02503
R02504
R02506
R02508
R02509
R02511
R02515
R02517
R02519
R02520
R02522
R02526
R02527
R02528
R02529
R02530
R02531
R02532
R02533
R02534
R02536
R02537
R02539
R02540
R02541
R02542
R02543
R02544
R02545
R02547
R02548
R02549
R02550
R02553
R02554
R02555
R02556
R02557
R02558
R02561
R02562
R02563
R02568
R02569
R02570
R02571
R02572
R02573
R02574
R02575
R02576
R02577
R02580
R02581
R02583
R02584
R02585
R02586
R02587
R02589
R02590
R02591
R02592
R02593
R02594
R02595
R02597
R02598
R02600
R02603
R02604
R02606
R02609
R02610
R02611
R02612
R02613
R02615
R02616
R02618
R02619
R02621
R02622
R02623
R02624
R02627
R02632
R02633
R02634
R02636
R02637
R02639
R02640
R02642
R02643
R02644
R02646
R02648
R02649
R02650
R02651
R02654
R02655
R02656
R02657
R02658
R02659
R02661
R02662
R02664
R02665
R02667
R02668
R02669
R02671
R02672
R02676
R02677
R02678
R02679
R02680
R02681
R02683
R02684
R02685
R02687
R02688
R02689
R02691
R02692
R02693
R02695
R02697
R02698
R02699
R02700
R02701
R02702
R02703
R02705
R02706
R02707
R02708
R02709
R02711
R02712
R02713
R02714
R02716
R02717
R02719
R02720
R02723
R02725
R02727
R02728
R02729
R02730
R02731
R02732
R02733
R02734
R02736
R02737
R02740
R02741
R02743
R02744
R02746
R02747
R02748
R02749
R02750
R02752
R02754
R02755
R02756
R02757
R02758
R02762
R02763
R02764
R02765
R02766
R02767
R02776
R02777
R02778
R02782
R02783
R02786
R02788
R02789
R02790
R02791
R02792
R02793
R02794
R02797
R02798
R02799
R02800
R02801
R02805
R02808
R02809
R02811
R02813
R02814
R02817
R02819
R02820
R02821
R02823
R02824
R02827
R02828
R02830
R02831
R02832
R02834
R02836
R02837
R02838
R02839
R02840
R02841
R02843
R02848
R02849
R02850
R02851
R02852
R02853
R02855
R02856
R02857
R02858
R02859
R02862
R02865
R02866
R02867
R02868
R02869
R02872
R02877
R02878
R02879
R02880
R02882
R02884
R02892
R02893
R02894
R02896
R02897
R02898
R02901
R02902
R02908
R02909
R02910
R02911
R02919
R02920
R02921
R02923
R02924
R02926
R02927
R02928
R02929
R02930
R02931
R02932
R02933
R02934
R02935
R02936
R02937
R02938
R02940
R02941
R02942
R02943
R02944
R02945
R02946
R02948
R02951
R02952
R02953
R02954
R02955
R02960
R02961
R02962
R02963
R02964
R02968
R02969
R02970
R02971
R02972
R02973
R02974
R02975
R02976
R02978
R02980
R02982
R02985
R02986
R02988
R02989
R02990
R02992
R02993
R02994
R02995
R02997
R02998
R03001
R03003
R03004
R03005
R03006
R03012
R03013
R03014
R03016
R03017
R03018
R03021
R03022
R03023
R03024
R03026
R03027
R03028
R03030
R03031
R03032
R03033
R03034
R03035
R03036
R03037
R03043
R03044
R03045
R03046
R03048
R03049
R03050
R03051
R03052
R03053
R03054
R03055
R03056
R03059
R03060
R03062
R03063
R03064
R03065
R03066
R03067
R03069
R03070
R03071
R03075
R03077
R03080
R03081
R03082
R03083
R03084
R03086
R03088
R03089
R03090
R03091
R03093
R03094
R03095
R03096
R03097
R03102
R03103
R03104
R03107
R03109
R03110
R03111
R03112
R03114
R03119
R03120
R03121
R03123
R03124
R03128
R03130
R03132
R03139
R03142
R03145
R03150
R03151
R03153
R03154
R03155
R03156
R03158
R03161
R03168
R03169
R03171
R03172
R03173
R03174
R03176
R03177
R03178
R03180
R03182
R03183
R03184
R03188
R03189
R03191
R03192
R03193
R03198
R03202
R03206
R03207
R03208
R03209
R03210
R03211
R03212
R03213
R03214
R03215
R03216
R03217
R03218
R03219
R03224
R03226
R03227
R03229
R03230
R03231
R03234
R03236
R03240
R03241
R03243
R03245
R03246
R03247
R03248
R03249
R03250
R03251
R03254
R03256
R03257
R03259
R03260
R03261
R03264
R03266
R03267
R03268
R03269
R03270
R03271
R03272
R03273
R03274
R03275
R03276
[truncated: 4,547 more rows]

## Sheet: S2
Reactant pair	CAR	KEGG reactions	RPAIR "main"
C00002_C07024	1	R05668	TRUE
C00003_C00004	1	R00091,R00094,R00143,R00145,R00203,R00209,R00214,R00215,R00228,R00243,R00245,R00286,R00501,R00300,R00342,R00365,R00368,R00396,R00398,R00402,R00421,R00446,R00519,R00538,R00631,R00562,R00581,R00604,R00605,R00623,R00624,R00675,R00688,R00703,R00704,R00709,R00710,R00713,R00715,R00717,R00732,R00754,R00758,R00787,R00794,R00812,R00813,R00818,R00842,R00868,R00875,R00880,R00892,R00904,R00906,R00936,R00977,…	TRUE
C00005_C00006	1	R00114,R00134,R00146,R00205,R00216,R00243,R00248,R00250,R00279,R00256,R00257,R00258,R01148,R00264,R00267,R00343,R00355,R00372,R00448,R00452,R00457,R00465,R00468,R00563,R00575,R00578,R00625,R00634,R00666,R00667,R00676,R00684,R00694,R00706,R00711,R00714,R00716,R00733,R00734,R00740,R00744,R00746,R00796,R00814,R00815,R00828,R00834,R00835,R00844,R00845,R00870,R00871,R00895,R00896,R00908,R00919,R00939,…	TRUE
C00007_C00027	1	R00033,R00069,R00072,R00250,R00279,R00277,R00278,R00302,R00357,R00359,R00360,R00366,R00447,R00466,R00475,R00481,R00610,R00612,R00635,R00637,R00648,R00677,R00689,R00729,R00846,R00975,R01022,R01099,R01151,R01259,R01340,R01264,R01341,R01442,R01469,R01489,R01491,R01522,R01564,R01709,R01710,R01711,R01853,R01910,R01914,R02106,R02107,R02125,R02150,R02173,R02197,R02204,R02233,R02277,R02373,R02382,R02457,…	TRUE
C00011_C00058	1	R00134,R00519,R03215,R09094,R09481,R09494	TRUE
C00016_C01352	1	R01175,R01279,R03777,R03857,R03990,R04751,R04754,R06943,R07888,R07892,R07896,R07934,R07950,R08092,R11130,R00609,R00611,R01178,R01282,R01588,R01915,R02511,R05579,R05708,R08276,R08287,R10074,R11600	TRUE
C00018_C00627	1	R00278	TRUE
C00022_C00186	1	R00703,R00704,R00297,R11591	TRUE
C00025_C03618	1	R00262,R04269	TRUE
C00025_C05574	1	R10153	TRUE
C00026_C01087	1	R08198,R11337,R00298,R10575	TRUE
C00029_C12210	1	R06594	TRUE
C00031_C00198	1	R00305,R10411	TRUE
C00036_C00149	1	R00342,R00343,R00360,R00361	TRUE
C00036_C03981	1	R00363	TRUE
C00037_C15809	1	R07463	TRUE
C00042_C00122	1	R00402,R00412,R02164	TRUE
C00043_C20849	1	R10785	TRUE
C00047_C01142	1	R00461	TRUE
C00047_C05161	1	R02852	FALSE
C00048_C00160	1	R00465,R00475,R00717,R00476	TRUE
C00049_C05840	1	R00481	TRUE
C00061_C01847	1	R09936,R09937	TRUE
C00062_C21026	1	R11016	FALSE
C00065_C11822	1	R06126,R10985	TRUE
C00067_C00132	1	R00602,R00605	TRUE
C00071_C00226	1	R00623,R00625,R00637,R00639	TRUE
C00072_C03289	1	R00647	TRUE
C00074_C02798	1	R00661	TRUE
C00077_C03943	1	R02461	FALSE
C00078_C06732	1	R05317	TRUE
C00078_C21124	1	R11119	FALSE
C00079_C20487	1	R10286,R10287	TRUE
C00082_C04368	1	R00739,R11366	TRUE
C00084_C00469	1	R00746,R00754	TRUE
C00085_C00092	1	R00771,R00772,R01819,R02740,R03240,R03321,R09030	TRUE
C00085_C00644	1	R00758,R02703,R05571,R05607,R07133	TRUE
C00089_C05731	1	R00808	TRUE
C00091_C00683	1	R00833	FALSE
C00092_C00644	1	R00834,R01817	FALSE
C00092_C00663	1	R00959,R01818,R02728,R03319,R08639,R11310	FALSE
C00092_C01177	1	R07324	FALSE
C00092_C01236	1	R00835,R02736,R10520,R10907	TRUE
C00092_C20668	1	R10519	TRUE
C00093_C00111	1	R00842,R00844,R00846,R05679,R05680,R00849	TRUE
C00093_C00118	1	R00845	TRUE
C00095_C00124	1	R00307,R00877,R00878	FALSE
C00095_C00392	1	R00868,R00875,R00870,R08536	TRUE
C00100_C00894	1	R00919,R10161,R04432	TRUE
C00101_C00415	1	R00936,R00939	TRUE
C00106_C00429	1	R00975,R00977,R00978	TRUE
C00109_C05984	1	R01000	TRUE
C00111_C00118	1	R01015	TRUE
C00114_C00576	1	R01022,R08557,R08558,R01025	TRUE
C00116_C00184	1	R01034,R01039,R01045	TRUE
C00116_C00577	1	R01036,R01041,R10563	TRUE
C00117_C00199	1	R01056	TRUE
C00117_C00620	1	R01057	TRUE
C00121_C00652	1	R03586	FALSE
C00123_C02486	1	R01091	TRUE
C00124_C00198	1	R00300,R01096,R01520,R01521,R01522,R07147,R08544	FALSE
C00124_C00392	1	R01093,R01095,R01787,R07135	FALSE
C00124_C02779	1	R00302	FALSE
C00124_C03269	1	R01099	TRUE
C00129_C00235	1	R01123	TRUE
C00136_C00630	1	R01181	TRUE
C00136_C00877	1	R01171,R01175,R09738	TRUE
C00137_C00691	1	R01183,R09951,R09953,R09954	TRUE
C00143_C00440	1	R01224,R07168	TRUE
C00143_C00445	1	R01218,R01220	TRUE
C00148_C03564	1	R01246,R01249,R02894,R09496	TRUE
C00148_C03912	1	R01248,R01251,R01253	TRUE
C00154_C05272	1	R01278,R01279,R01282	TRUE
C00154_C20996	1	R11011,R11012	TRUE
C00161_C02489	1	R01341,R10189,R10222,R10528,R10786,R07155,R10625	TRUE
C00164_C01089	1	R01361	TRUE
C00166_C02763	1	R01378	TRUE
C00166_C05607	1	R01370,R01371	TRUE
C00168_C00258	1	R01388,R01392	TRUE
C00168_C01146	1	R01394	TRUE
C00173_C00693	1	R01403,R01404	TRUE
C00178_C00906	1	R01414,R01415,R11026	TRUE
C00185_C01093	1	R01443,R02365	TRUE
C00185_C05403	1	R01680	FALSE
C00187_C00599	1	R09920	TRUE
C00187_C01164	1	R01451,R01456	TRUE
C00188_C03214	1	R01465,R10851	FALSE
C00193_C00556	1	R01487,R01763,R01488,R01491	FALSE
C00195_C12126	1	R06519	TRUE
C00195_C21022	1	R11005	TRUE
C00196_C04171	1	R01505	TRUE
C00197_C00631	1	R01518	TRUE
C00197_C03232	1	R01513	TRUE
C00199_C01068	1	R01524,R01525,R09544	TRUE
C00199_C01112	1	R01530	TRUE
C00204_C04053	1	R01543	FALSE
C00204_C04349	1	R01542,R11035	TRUE
C00207_C01845	1	R01550,R10703	TRUE
C00212_C11500	1	R05696	TRUE
C00216_C00309	1	R01432,R01577,R01761,R01898,R01906	TRUE
C00216_C00379	1	R01431,R01759,R01758,R09477	FALSE
C00216_C02266	1	R01429,R01430	FALSE
C00222_C01013	1	R01608,R09289	TRUE
C00232_C00989	1	R01644,R09281	TRUE
C00236_C01159	1	R01662	TRUE
C00246_C01771	1	R01689	TRUE
C00247_C00392	1	R02896,R02928,R07145,R07346,R11638,R01697	FALSE
C00248_C00579	1	R01698	TRUE
C00250_C00314	1	R01708,R01711	TRUE
C00251_C00254	1	R01715	TRUE
C00251_C00885	1	R01717	TRUE
C00257_C00558	1	R02454,R02555,R10848	FALSE
C00257_C00618	1	R02640	FALSE
C00257_C01062	1	R01738,R01740,R05683,R05684	TRUE
C00257_C03342	1	R01739,R08880,R01742	FALSE
C00257_C06472	1	R01481,R02455,R02456,R07676,R10565	FALSE
C00258_C01146	1	R01745,R01747	TRUE
C00263_C00441	1	R01773,R01775	TRUE
C00264_C00640	1	R01778,R01779,R10826	TRUE
C00266_C01380	1	R01781	TRUE
C00272_C02953	1	R11765	FALSE
C00272_C04244	1	R01813	TRUE
C00272_C21640	1	R11764	FALSE
C00273_C01452	1	R00871	FALSE
C00279_C03604	1	R11333	FALSE
C00280_C00535	1	R01836,R01838	TRUE
C00280_C00674	1	R01835,R10242,R01834	TRUE
C00280_C01227	1	R01837	TRUE
C00280_C20144	1	R09884	TRUE
C00280_C20252	1	R09955	TRUE
C00295_C00337	1	R01866,R01869,R01868	TRUE
C00296_C00944	1	R01872,R06846,R09322	TRUE
C00309_C00379	1	R01895,R01896,R01903,R01904,R02441,R05604,R05831,R07134,R07143,R07144	FALSE
C00311_C05379	1	R01899	TRUE
C00314_C06051	1	R01910,R07154	TRUE
C00315_C15853	1	R07477	TRUE
C00318_C02636	1	R01921,R02395	FALSE
C00322_C02360	1	R01932	TRUE
C00325_C01222	1	R03396,R03397,R03398,R03399,R05692,R07060	TRUE
C00331_C02043	1	R01971	TRUE
C00332_C01144	1	R01975,R01976,R01977,R05576	TRUE
C00342_C00343	1	R02014,R02016,R02017,R02018,R02019,R02020,R02021,R02022,R02023,R02024,R07176,R00860	TRUE
C00345_C01218	1	R02032,R02034	TRUE
C00349_C01188	1	R02047,R05066	TRUE
C00352_C03783	1	R02060	FALSE
C00353_C06089	1	R02068,R06298,R06312	TRUE
C00357_C04256	1	R08193	FALSE
C00376_C00473	1	R02124,R03048,R08379,R08380,R08383,R08382	TRUE
C00376_C05918	1	R02129	TRUE
C00378_C05856	1	R00033,R00069,R00072,R00250,R00279,R00277,R00278,R00302,R00357,R00359,R00360,R00366,R00447,R00466,R00475,R00481,R00610,R00612,R00635,R00637,R00648,R00677,R00689,R00729,R00846,R00975,R01022,R01099,R01151,R01259,R01340,R01264,R01341,R01442,R01469,R01489,R01491,R01522,R01564,R01709,R01710,R01711,R01853,R01910,R01914,R02106,R02107,R02125,R02150,R02173,R02197,R02204,R02233,R02277,R02373,R02382,R02457,…	TRUE
C00390_C00399	1	R02163,R03145,R02166,R03995,R04146,R04433	TRUE
C00392_C01452	1	R11637	FALSE
C00400_C00843	1	R02177,R02548	TRUE
C00408_C00450	1	R02204,R02206,R08414	TRUE
C00408_C04092	1	R02201,R02203	TRUE
C00410_C01953	1	R02216	TRUE
C00410_C03681	1	R02208,R02219,R02215	TRUE
C00410_C04042	1	R02207,R02209	TRUE
C00412_C00510	1	R02222	TRUE
C00412_C16218	1	R07761	TRUE
C00414_C00854	1	R02229	TRUE
C00414_C02395	1	R02234	TRUE
C00415_C00504	1	R02235,R02236	TRUE
C00418_C00772	1	R02246,R02247	TRUE
C00423_C05629	1	R02252	TRUE
C00424_C00546	1	R02260,R02527,R02531,R10715	TRUE
C00424_C00583	1	R02257,R02258,R02259,R02577,R03080	TRUE
C00427_C00584	1	R02265	TRUE
C00427_C00696	1	R02266	TRUE
C00427_C01312	1	R02267	TRUE
C00427_C02198	1	R02268	TRUE
C00466_C00741	1	R02343,R02855,R02856,R09078	TRUE
C00466_C03044	1	R02344,R02946,R03707,R10504,R10505	FALSE
C00468_C00951	1	R02347,R02352,R02349,R02353	TRUE
C00473_C15492	1	R07163	TRUE
C00477_C02513	1	R02373,R08140,R08141	TRUE
C00479_C05979	1	R02377	TRUE
C00493_C02637	1	R02413,R06847	TRUE
C00500_C11630	1	R05818	TRUE
C00503_C02022	1	R08573,R11342	FALSE
C00509_C06561	1	R02446	TRUE
C00509_C12124	1	R06610	TRUE
C00510_C02050	1	R11043	FALSE
C00512_C06322	1	R10961	TRUE
C00517_C00823	1	R02462	TRUE
C00517_C06123	1	R02463	TRUE
C00522_C00966	1	R02472	TRUE
C00522_C01053	1	R02471	TRUE
C00523_C00674	1	R02476,R02477,R04309,R04310,R09956	TRUE
C00525_C06732	1	R05317	FALSE
C00525_C21124	1	R11119	FALSE
C00527_C02411	1	R05579,R10074	TRUE
C00535_C03917	1	R02497,R02498	TRUE
C00535_C04295	1	R02499	TRUE
C00546_C05235	1	R02528,R10718	TRUE
C00552_C00975	1	R02544	TRUE
C00552_C03459	1	R02545,R06180	TRUE
C00557_C02020	1	R02553	TRUE
C00558_C06472	1	R01482,R01983	FALSE
C00561_C21329	1	R11380	FALSE
C00583_C05235	1	R10717	TRUE
C00584_C00639	1	R02581	TRUE
C00584_C04707	1	R02580	TRUE
C00590_C02666	1	R02593	TRUE
C00593_C05123	1	R02600	TRUE
C00599_C03091	1	R02609,R02610	TRUE
C00601_C02083	1	R02615,R10697	TRUE
C00601_C05853	1	R02611	TRUE
C00603_C00802	1	R02935,R02936	TRUE
C00605_C20675	1	R10828,R01178	FALSE
C00618_C04575	1	R02637,R02639	TRUE
C00619_C01034	1	R02644	TRUE
C00619_C01876	1	R02642,R02643	FALSE
C00621_C04217	1	R08375	FALSE
C00625_C03792	1	R02651	TRUE
C00630_C03460	1	R02661	TRUE
C00632_C16235	1	R07730	TRUE
C00637_C00955	1	R02679,R02680	TRUE
C00639_C00696	1	R02684,R02799	TRUE
C00639_C05960	1	R02683	TRUE
C00644_C02888	1	R03234	FALSE
C00659_C04237	1	R05069	FALSE
C00672_C00673	1	R02749	TRUE
C00681_C03372	1	R02756	TRUE
C00684_C05406	1	R04375	FALSE
C00685_C01271	1	R02766,R02767	TRUE
C00688_C03187	1	R02776,R02777,R05687,R06438,R08935,R10190,R10573	TRUE
C00688_C11908	1	R06424,R09904	FALSE
C00691_C21643	1	R11770	FALSE
C00695_C01292	1	R02793,R03495	TRUE
C00695_C04643	1	R02792	TRUE
C00696_C04758	1	R02800	TRUE
C00717_C01370	1	R02819,R02820,R11618	TRUE
C00717_C03667	1	R03584,R03585	FALSE
C00729_C00783	1	R02832,R06734	TRUE
C00735_C00762	1	R02834,R02836	TRUE
C00735_C05471	1	R02841	TRUE
C00735_C05489	1	R02840	TRUE
C00745_C21154	1	R11175	FALSE
C00755_C06317	1	R02877	TRUE
C00756_C01545	1	R02878	TRUE
C00757_C03329	1	R02880	TRUE
C00762_C03588	1	R02892,R02893	TRUE
C00766_C02345	1	R03827	FALSE
C00766_C09321	1	R02898	TRUE
C00785_C20522	1	R10330	TRUE
C00786_C02920	1	R06562	TRUE
C00786_C16187	1	R07737	TRUE
C00808_C01411	1	R02944,R02945	FALSE
C00814_C02675	1	R02954	TRUE
C00822_C05604	1	R02962	TRUE
C00828_C05819	1	R02964	TRUE
C00830_C02287	1	R02969	TRUE
C00835_C02953	1	R02975,R09989	TRUE
C00835_C04244	1	R11766	FALSE
C00836_C02934	1	R02978	TRUE
C00843_C09893	1	R06419,R06420	TRUE
C00846_C02222	1	R02988,R02989	TRUE
C00847_C06050	1	R02993	TRUE
C00848_C03092	1	R02994	TRUE
C00860_C01929	1	R03012	TRUE
C00869_C03042	1	R03021,R03022	TRUE
C00877_C02331	1	R03031	TRUE
C00877_C16268	1	R07829	TRUE
C00891_C00892	1	R03043,R03044	TRUE
C00897_C01093	1	R01442	FALSE
C00900_C04039	1	R03051,R04439	TRUE
C00900_C04181	1	R03052,R05071	TRUE
C00903_C02394	1	R03054	TRUE
C00922_C02295	1	R03070	TRUE
C00957_C05823	1	R03104	TRUE
C00964_C01767	1	R03114,R06117,R06374,R06375	TRUE
C00969_C02457	1	R03119	TRUE
C00974_C03648	1	R03123	TRUE
C00975_C03459	1	R03128	TRUE
C01012_C01125	1	R03155,R03156	TRUE
C01015_C01877	1	R03290,R03292	FALSE
C01015_C04281	1	R03291,R03293,R03295	FALSE
C01015_C04282	1	R04221,R11428	FALSE
C01018_C18028	1	R08926	FALSE
C01031_C14180	1	R06983,R07140	TRUE
C01033_C03345	1	R03169,R03172,R03173	TRUE
C01034_C03836	1	R03176	TRUE
C01040_C02670	1	R03183,R03257	TRUE
C01040_C03289	1	R03184	TRUE
C01050_C04631	1	R03191,R03192	TRUE
C01056_C21075	1	R11048,R11050	FALSE
C01062_C02780	1	R08879	TRUE
C01063_C06723	1	R05311	TRUE
C01066_C03228	1	R03212	TRUE
C01090_C01986	1	R03226,R03227	TRUE
C01111_C01249	1	R03251	TRUE
C01123_C02289	1	R03261	FALSE
C01126_C03461	1	R03264,R10412,R11381,R09848	TRUE
C01138_C01221	1	R05515	TRUE
C01142_C01186	1	R03275	TRUE
C01147_C03739	1	R03279,R06621	TRUE
C01147_C06105	1	R03278	TRUE
C01151_C01182	1	R10555	TRUE
C01163_C01278	1	R03307	TRUE
C01163_C04553	1	R03308	TRUE
C01176_C04518	1	R03325	TRUE
C01176_C05138	1	R03327	TRUE
C01179_C03672	1	R03336,R03337,R03338,R03339	TRUE
C01179_C03964	1	R03336,R03337,R03338,R03339	TRUE
C01179_C05350	1	R03342	TRUE
C01189_C03845	1	R03353	TRUE
C01192_C04036	1	R03357	TRUE
C01198_C01772	1	R03709	TRUE
C01203_C04088	1	R03370	TRUE
C01207_C04045	1	R03373	TRUE
C01217_C05927	1	R03388,R10332,R10802	TRUE
C01226_C04780	1	R03401	TRUE
C01227_C04295	1	R03406,R03407	TRUE
C01227_C20252	1	R09957	TRUE
C01244_C04367	1	R03431	TRUE
C01268_C04454	1	R03458	TRUE
C01295_C03365	1	R03497,R03498	TRUE
C01301_C05446	1	R08759	TRUE
C01302_C04302	1	R03509	TRUE
C01304_C18910	1	R09376	TRUE
C01312_C04835	1	R03520	TRUE
C01378_C09736	1	R07999,R08001	TRUE
C01408_C20226	1	R09932,R09933	FALSE
C01412_C06142	1	R03544,R03545,R11344	TRUE
C01450_C01612	1	R00624,R02277,R03557,R09468	TRUE
C01460_C16492	1	R08130	TRUE
C01471_C02001	1	R03572	TRUE
C01488_C01569	1	R03577	TRUE
C01499_C01500	1	R03581,R08083,R10308	TRUE
C01500_C03985	1	R09708,R11866	FALSE
C01504_C01710	1	R03582,R03583	TRUE
C01516_C01735	1	R03591,R03592	TRUE
C01562_C10522	1	R07745	TRUE
C01575_C04351	1	R03614	TRUE
C01595_C06426	1	R07063	TRUE
C01606_C16215	1	R07703	TRUE
C01617_C05906	1	R03636	TRUE
C01620_C03064	1	R03733	TRUE
C01677_C02243	1	R03667	TRUE
C01693_C04185	1	R03673	TRUE
C01694_C05440	1	R05641	TRUE
C01729_C10540	1	R07739	FALSE
C01743_C17583	1	R08896	TRUE
C01746_C06181	1	R09052	TRUE
C01759_C21176	1	R11265,R11266	FALSE
C01760_C02533	1	R04412	TRUE
C01761_C11808	1	R05878	TRUE
C01767_C11398	1	R06372,R06373	TRUE
C01780_C05473	1	R03713,R03714	TRUE
C01785_C04091	1	R00812,R00814	FALSE
C01788_C04297	1	R04265,R08709,R08710,R08711	TRUE
C01789_C15784	1	R07427	TRUE
C01792_C02817	1	R03716	TRUE
C01802_C05107	1	R03724	TRUE
C01822_C20509	1	R10417	TRUE
C01823_C21252	1	R11268	FALSE
C01832_C03221	1	R03856,R03857	TRUE
C01868_C02213	1	R03745	TRUE
C01876_C02941	1	R03748	TRUE
C01876_C02945	1	R10422,R10423	FALSE
C01881_C02956	1	R03753	TRUE
C01888_C03194	1	R03759	TRUE
C01892_C04371	1	R03761	TRUE
C01907_C12430	1	R06694,R06694	TRUE
C01920_C16464	1	R08089	TRUE
C01943_C02141	1	R03775	TRUE
C01944_C05276	1	R03776,R03777	TRUE
C01951_C02289	1	R03782	TRUE
C01983_C02137	1	R03790,R03792,R03793	TRUE
C01987_C02720	1	R05383	TRUE
C02035_C11871	1	R06346	TRUE
C02041_C20947	1	R10926	TRUE
C02050_C03035	1	R03814	TRUE
C02051_C02972	1	R03815,R07618,R08550	TRUE
C02059_C03313	1	R03816	TRUE
C02061_C02185	1	R03817	FALSE
C02090_C03170	1	R03821,R08361	TRUE
C02094_C05435	1	R03824	TRUE
C02099_C02345	1	R03827	TRUE
C02099_C09321	1	R02898	FALSE
C02105_C02106	1	R03831	TRUE
C02105_C05179	1	R04696	FALSE
C02105_C06167	1	R03833,R04695	TRUE
C02106_C05174	1	R03834	TRUE
C02106_C05178	1	R03831	FALSE
C02106_C21370	1	R11405	FALSE
C02117_C02982	1	R07151	TRUE
C02139_C02880	1	R03845	TRUE
C02139_C11832	1	R06272	TRUE
C02140_C05475	1	R03850	TRUE
C02140_C05490	1	R03847,R03848	TRUE
C02143_C16581	1	R07148	TRUE
C02165_C05949	1	R03863,R03864	TRUE
C02199_C04089	1	R03879,R08705	TRUE
C02206_C02771	1	R03882,R03883	TRUE
C02217_C02774	1	R03886	TRUE
C02222_C03676	1	R03892	TRUE
C02231_C05669	1	R03900	TRUE
C02232_C14145	1	R06941	TRUE
C02249_C03595	1	R11059	FALSE
C02283_C02943	1	R04099	FALSE
C02289_C11951	1	R06417	FALSE
C02295_C02930	1	R03908	TRUE
C02325_C05610	1	R03918	TRUE
C02343_C08301	1	R08464,R08466	FALSE
C02344_C09859	1	R09984,R09985	FALSE
C02366_C02796	1	R03930	TRUE
C02431_C02991	1	R03942	TRUE
C02452_C02576	1	R03945	TRUE
C02480_C04105	1	R03959,R06989	TRUE
C02495_C03567	1	R03962	TRUE
C02497_C02648	1	R03963	TRUE
C02501_C03453	1	R03966	TRUE
C02526_C06589	1	R05239	TRUE
C02593_C05273	1	R03989,R03990	TRUE
C02593_C06736	1	R05321,R05322	TRUE
C02617_C14785	1	R07019	TRUE
C02646_C05608	1	R07437	TRUE
C02660_C03098	1	R04010	TRUE
C02779_C06440	1	R04048	TRUE
C02780_C03342	1	R05823,R08878,R07153	FALSE
C02782_C03926	1	R04049	TRUE
C02804_C03273	1	R10981	TRUE
C02814_C07103	1	R05399,R06853	TRUE
C02880_C11831	1	R06896	TRUE
C02890_C05315	1	R08795	TRUE
C02906_C05909	1	R05038	TRUE
C02909_C14099	1	R06927	TRUE
C02923_C04592	1	R04088	TRUE
C02937_C17203	1	R08605	TRUE
C02939_C03069	1	R04096	TRUE
C02944_C03221	1	R04100	TRUE
C02952_C07159	1	R10022	FALSE
C02975_C03864	1	R04105,R04106	TRUE
C03012_C04314	1	R04115,R07015	TRUE
C03012_C06205	1	R04115,R07015	TRUE
C03037_C03448	1	R10021	TRUE
C03051_C03917	1	R04330,R04344,R08963	FALSE
C03064_C21617	1	R11721,R11722	FALSE
C03067_C03351	1	R04136	TRUE
C03070_C03990	1	R04139,R11144,R11145,R11146	TRUE
C03164_C04468	1	R04151	TRUE
C03167_C06451	1	R08861,R09478	TRUE
C03198_C03590	1	R06633,R04160	TRUE
C03205_C04108	1	R04165	TRUE
C03205_C05485	1	R04163	TRUE
C03205_C18040	1	R08954	TRUE
C03223_C18314	1	R09228	TRUE
C03233_C04783	1	R05275	TRUE
C03277_C03817	1	R04185,R04186,R04876	TRUE
C03329_C04118	1	R04400	TRUE
C03344_C04405	1	R04203	TRUE
C03393_C06054	1	R04210	TRUE
C03394_C03494	1	R11341	FALSE
C03394_C03604	1	R11332	FALSE
C03434_C18933	1	R11585	FALSE
C03505_C03894	1	R04236	TRUE
C03585_C04522	1	R04259	TRUE
C03586_C04105	1	R04260,R06990	TRUE
C03588_C05470	1	R04829,R04830	FALSE
C03594_C05455	1	R04263,R04264	TRUE
C03671_C05375	1	R04278,R04279	TRUE
C03681_C05480	1	R04845,R04846,R06166,R07138,R08957	FALSE
C03681_C18041	1	R08958	TRUE
C03684_C04244	1	R04285	TRUE
C03684_C21640	1	R11763	FALSE
C03715_C03968	1	R04360	TRUE
C03765_C06044	1	R04304	TRUE
C03767_C04404	1	R04307	TRUE
C03827_C20781	1	R10690,R11339	TRUE
C03901_C04445	1	R04339,R04340	TRUE
C03918_C04625	1	R04345	TRUE
C04000_C04561	1	R04370	TRUE
C04039_C04181	1	R04440	FALSE
C04044_C11588	1	R06784	TRUE
C04053_C04349	1	R04383	TRUE
C04067_C04586	1	R04387	TRUE
C04088_C16221	1	R07765	TRUE
C04104_C04237	1	R05068	FALSE
C04112_C04558	1	R09229	TRUE
C04112_C04559	1	R05300	TRUE
C04180_C05754	1	R07639	TRUE
C04188_C04582	1	R04420	TRUE
C04236_C04411	1	R04426	TRUE
C04244_C21640	1	R11762	FALSE
C04246_C05745	1	R04429,R04430	TRUE
C04280_C04673	1	R08843	TRUE
C04324_C04434	1	R07839	TRUE
C04330_C04377	1	R08059	TRUE
C04453_C05111	1	R05691	FALSE
C04525_C15777	1	R07497	TRUE
C04558_C18311	1	R09225	TRUE
C04573_C20395	1	R10140	TRUE
C04577_C04742	1	R04517,R04518	TRUE
C04578_C21678	1	R11777	FALSE
C04613_C20768	1	R10665	FALSE
C04618_C05744	1	R04533	TRUE
C04620_C05750	1	R04536	TRUE
C04633_C05762	1	R04543	TRUE
C04654_C04741	1	R04552	TRUE
C04670_C04687	1	R05315	TRUE
C04671_C04707	1	R04556,R04557	TRUE
C04685_C04686	1	R04565	TRUE
C04688_C05759	1	R04566	TRUE
C04751_C15667	1	R07405	TRUE
C04760_C05460	1	R08735	TRUE
C04874_C05926	1	R04622	TRUE
C04874_C21007	1	R11019	FALSE
C04875_C04883	1	R04623	TRUE
C04896_C04916	1	R04640	TRUE
C05103_C15816	1	R07495	TRUE
C05104_C05107	1	R04667	FALSE
C05104_C05437	1	R04804	FALSE
C05108_C11455	1	R05639	TRUE
C05110_C05111	1	R04671	TRUE
C05136_C20612	1	R10420,R10421	FALSE
C05139_C05140	1	R04678	TRUE
C05141_C05300	1	R04681,R04682	TRUE
C05174_C05175	1	R04690	TRUE
C05178_C06167	1	R03833,R04695	TRUE
C05179_C05220	1	R04697	TRUE
C05191_C06162	1	R04703,R10799	TRUE
C05194_C06327	1	R04706,R10801	TRUE
C05223_C05758	1	R04724,R04725	TRUE
C05258_C05259	1	R04737	TRUE
C05262_C05263	1	R04741	TRUE
C05264_C05265	1	R04743	TRUE
C05266_C05267	1	R04745	TRUE
C05268_C05269	1	R04748	TRUE
C05270_C05271	1	R04751,R06985	TRUE
C05274_C05275	1	R04753,R04754	TRUE
C05279_C05280	1	R04756	TRUE
C05284_C05285	1	R04758	TRUE
C05284_C15306	1	R08945,R08980	FALSE
C05291_C05296	1	R04760	TRUE
C05306_C11850	1	R06288	TRUE
C05307_C18151	1	R09069,R09070	TRUE
C05316_C06165	1	R04768	TRUE
C05366_C10646	1	R10225,R10227	TRUE
C05413_C05414	1	R04786,R09692	TRUE
C05414_C05430	1	R04787	TRUE
C05430_C05431	1	R04798,R09656	TRUE
C05431_C05432	1	R04800,R09658	TRUE
C05431_C05434	1	R04801	TRUE
C05431_C14146	1	R06960	TRUE
C05432_C05435	1	R05341	TRUE
C05432_C08586	1	R06963	TRUE
C05433_C08586	1	R06962	TRUE
C05434_C05435	1	R04803	TRUE
C05434_C16291	1	R07856	TRUE
C05435_C15907	1	R07540	TRUE
C05444_C05445	1	R04805,R08758	TRUE
C05447_C17345	1	R08740	FALSE
C05448_C05449	1	R04810	TRUE
C05450_C05467	1	R04812	TRUE
C05451_C05452	1	R04818,R04819	TRUE
C05451_C05455	1	R04817	TRUE
C05453_C05454	1	R04824,R04825	TRUE
C05453_C17339	1	R04823,R04827	TRUE
C05470_C05481	1	R04831	TRUE
C05471_C05472	1	R04832,R04833	TRUE
C05472_C05482	1	R04834	TRUE
C05473_C05474	1	R04835,R04836	TRUE
C05475_C05476	1	R04837,R04838	TRUE
C05476_C05478	1	R04840	TRUE
C05477_C05478	1	R04842,R04843	TRUE
C05477_C05490	1	R08994	TRUE
C05478_C05483	1	R04844	TRUE
C05480_C05484	1	R04847,R08959	TRUE
C05484_C18041	1	R08960	FALSE
C05487_C05488	1	R04849	TRUE
C05528_C11499	1	R05693,R05694,R07136,R07137,R08590	TRUE
C05533_C05662	1	R04862	TRUE
C05576_C05577	1	R04880	TRUE
C05618_C12837	1	R06857	TRUE
C05631_C05907	1	R04901	TRUE
C05631_C15525	1	R07991	TRUE
C05641_C05656	1	R04910	TRUE
C05644_C21288	1	R11336	FALSE
C05668_C05989	1	R04919	TRUE
C05710_C05718	1	R04947	TRUE
C05746_C05747	1	R04953	TRUE
C05748_C05749	1	R04955,R04956	TRUE
C05751_C05752	1	R04958,R04959	TRUE
C05754_C05755	1	R04961,R04962	TRUE
C05756_C05757	1	R04964	TRUE
C05760_C05761	1	R04966,R04967	TRUE
C05763_C05764	1	R04969,R04970	TRUE
C05764_C16520	1	R08161	TRUE
C05764_C21114	1	R11108	FALSE
C05764_C21115	1	R11109	FALSE
C05904_C09320	1	R06541	FALSE
C05904_C12128	1	R06541	TRUE
C05905_C06562	1	R06542	FALSE
C05906_C12316	1	R03636	TRUE
C05908_C12127	1	R06543	FALSE
C05923_C06148	1	R05048	TRUE
C05953_C05955	1	R05056	TRUE
C05954_C05955	1	R05057	TRUE
C05957_C05958	1	R05058	TRUE
C05961_C05962	1	R05059	TRUE
C05963_C05964	1	R05060	TRUE
C05965_C14810	1	R07040	TRUE
C06028_C18324	1	R09293	TRUE
C06055_C07335	1	R05681	TRUE
C06102_C06103	1	R05231,R05283	TRUE
C06171_C06172	1	R05125	TRUE
C06171_C06174	1	R05124	TRUE
C06203_C06204	1	R05137	TRUE
C06319_C06320	1	R05150	TRUE
C06322_C09809	1	R05609	TRUE
C06322_C09811	1	R09252	TRUE
C06341_C17336	1	R08724	TRUE
C06367_C17946	1	R08868	TRUE
C06427_C16300	1	R07861	TRUE
C06428_C12083	1	R06502	TRUE
C06455_C17943	1	R08865	TRUE
C06472_C20889	1	R10841,R10842	FALSE
C06485_C07326	1	R05682,R08194	TRUE
C06523_C10138	1	R08510	TRUE
C06526_C16728	1	R08494,R08562	TRUE
C06528_C16726	1	R08492,R08561,R08563	TRUE
C06536_C06538	1	R08485	TRUE
C06536_C09243	1	R08486	TRUE
C06576_C06577	1	R05232	TRUE
C06579_C06580	1	R05240	TRUE
C06585_C06586	1	R05241	TRUE
C06599_C06600	1	R05243	TRUE
C06600_C21104	1	R11092	FALSE
C06611_C06613	1	R05233,R05234	TRUE
C06620_C06622	1	R05526,R11051	FALSE
C06620_C11930	1	R08591,R11034	FALSE
C06620_C11932	1	R08927	FALSE
C06622_C11920	1	R06434,R06446	FALSE
C06649_C06650	1	R05395,R05396	TRUE
C06661_C06662	1	R05471	TRUE
C06675_C06676	1	R05394	TRUE
C06678_C06679	1	R05271	TRUE
C06711_C06712	1	R05349,R05350	TRUE
C06714_C06715	1	R05305	TRUE
C06718_C18235	1	R09129	TRUE
C06721_C06722	1	R05310	TRUE
C06725_C06726	1	R05312	TRUE
C06727_C06728	1	R05313	TRUE
C06749_C09821	1	R05581	TRUE
C06757_C06758	1	R05282	TRUE
C06892_C16737	1	R08503	TRUE
C06899_C11150	1	R07104	TRUE
C07084_C07085	1	R05354	TRUE
C07093_C07094	1	R05397	TRUE
C07097_C21103	1	R11091	FALSE
C07102_C21105	1	R11093	FALSE
C07112_C07113	1	R05352	FALSE
C07185_C16653	1	R08336	TRUE
C07185_C16654	1	R08337	TRUE
C07209_C07216	1	R05347	TRUE
C07213_C07214	1	R05348	TRUE
C07276_C11937	1	R06399,R08919,R09388	TRUE
C07282_C15854	1	R07478	TRUE
C07287_C07288	1	R05678	TRUE
C07328_C07329	1	R05685,R05686	TRUE
C07475_C10157	1	R08424	TRUE
C07490_C14866	1	R09149	TRUE
C07492_C07493	1	R08321	TRUE
C07643_C07644	1	R08277	TRUE
C07645_C16551	1	R08281	TRUE
C07649_C16630	1	R08226	TRUE
C08492_C16310	1	R10783	TRUE
C08578_C09614	1	R07995	TRUE
C08579_C08584	1	R07321	TRUE
C08586_C14146	1	R06961	TRUE
C08586_C16276	1	R07840	TRUE
C08613_C15867	1	R10508	TRUE
C08650_C09762	1	R06556	TRUE
C08794_C20787	1	R03763,R03764	TRUE
C08817_C15783	1	R07487	FALSE
C09023_C20457	1	R10229	TRUE
C09131_C20379	1	R10128	TRUE
C09592_C20297	1	R10020	FALSE
C09593_C21600	1	R11696	FALSE
C09707_C15514	1	R07576	TRUE
C09707_C15971	1	R07577	TRUE
C09751_C16415	1	R07998,R08000	TRUE
C09756_C16405	1	R07992	TRUE
C09762_C12123	1	R07712	TRUE
C09789_C16423	1	R08024	TRUE
C09811_C09823	1	R05619,R10601	TRUE
C09812_C09813	1	R05582	TRUE
C09817_C09818	1	R05584	TRUE
C09819_C09820	1	R05575	TRUE
C09824_C09825	1	R05583	TRUE
C09827_C16404	1	R07990	TRUE
C09848_C09849	1	R08084,R08085,R10125,R10126	TRUE
C09884_C11941	1	R06405	TRUE
C09893_C11951	1	R06418	TRUE
C09906_C20261	1	R09986,R09987	FALSE
C10377_C18360	1	R09312	FALSE
C10385_C16695	1	R08409	TRUE
C10419_C12135	1	R06563	TRUE
C10520_C19727	1	R09602	TRUE
C10646_C18167	1	R10226,R10228	TRUE
C10682_C21191	1	R11222	FALSE
C10700_C13638	1	R06891	TRUE
C10945_C12206	1	R06571	TRUE
C11101_C20443	1	R10218	TRUE
C11101_C20899	1	R10853	TRUE
C11398_C11400	1	R06376,R06377,R06378,R06379,R06382,R06383,R06384,R06385,R08918	FALSE
C11404_C11405	1	R06394,R06395	TRUE
C11425_C11426	1	R05642	TRUE
C11429_C11430	1	R07707	TRUE
C11431_C11432	1	R05656	TRUE
C11460_C12481	1	R10459	TRUE
C11496_C11497	1	R05689,R05690	TRUE
C11508_C15776	1	R07483	TRUE
C11522_C15776	1	R07484	TRUE
C11542_C11543	1	R05812	TRUE
C11633_C11635	1	R05827	FALSE
C11713_C14786	1	R07011,R07012	TRUE
C11714_C14786	1	R07009,R07010	TRUE
C11831_C11832	1	R06286	TRUE
C11859_C11862	1	R06325	TRUE
C11863_C11866	1	R06349	TRUE
C11864_C11867	1	R06617	TRUE
C11883_C11886	1	R06355	TRUE
C11884_C11885	1	R06356	TRUE
C11915_C11916	1	R06436	TRUE
C11919_C21073	1	R11047	FALSE
C11921_C21071	1	R11042	FALSE
C11934_C11935	1	R06370	TRUE
C11947_C11948	1	R06413	TRUE
C11954_C11955	1	R06474	TRUE
C11962_C11963	1	R06475	TRUE
C11970_C11971	1	R06472	TRUE
C11978_C11979	1	R06473	TRUE
C12044_C14540	1	R06999	TRUE
C12113_C17695	1	R11253	FALSE
C12145_C21024	1	R11009,R11010	TRUE
C12173_C16703	1	R08442	TRUE
C12176_C14721	1	R06599	TRUE
C12180_C21405	1	R11754,R11759	FALSE
C12204_C12205	1	R06570	TRUE
C12247_C14722	1	R06992	TRUE
C12318_C12443	1	R11139	FALSE
C12319_C12321	1	R06629,R06630	FALSE
C12348_C18327	1	R09259	TRUE
C12354_C18330	1	R09260	TRUE
C12355_C18333	1	R09261	TRUE
C12389_C18711	1	R09354	TRUE
C12415_C12418	1	R06678,R06678	TRUE
C12417_C12419	1	R06677,R09329	TRUE
C12423_C12424	1	R06682	TRUE
C12441_C12442	1	R06642	TRUE
C12448_C20371	1	R10114	TRUE
C12462_C12463	1	R06753	TRUE
C12622_C12623	1	R06785	TRUE
C12831_C12832	1	R06832	TRUE
C13455_C13456	1	R06958	TRUE
C13713_C18040	1	R08955	TRUE
C13782_C20593	1	R10410	TRUE
C14083_C14084	1	R06910	TRUE
C14085_C14086	1	R06912	TRUE
C14089_C14090	1	R06917	TRUE
C14092_C14093	1	R06920	TRUE
C14094_C14095	1	R06922	TRUE
C14104_C14105	1	R06931	TRUE
C14106_C14107	1	R06933	TRUE
C14143_C14144	1	R06943	TRUE
C14144_C19682	1	R11769	FALSE
C14220_C18215	1	R09103	TRUE
C14279_C20441	1	R10217	TRUE
C14453_C14839	1	R07073	TRUE
C14519_C18267	1	R09170	TRUE
C14556_C14849	1	R07086	TRUE
C14602_C14604	1	R06988	TRUE
C14602_C18351	1	R09284	FALSE
C14724_C14725	1	R06996	TRUE
C14762_C14765	1	R07058	TRUE
C14840_C14841	1	R07074	TRUE
C14843_C14844	1	R07078	TRUE
C14843_C14845	1	R07076	TRUE
C14871_C14875	1	R07120	TRUE
C15485_C15486	1	R07141,R07142	TRUE
C15518_C17331	1	R08721	TRUE
C15520_C17332	1	R08723	TRUE
C15570_C21418	1	R11500	FALSE
C15650_C15651	1	R07393	TRUE
C15778_C15781	1	R07492	FALSE
C15784_C15785	1	R07428	TRUE
C15785_C15786	1	R07429	TRUE
C15786_C15787	1	R07466	TRUE
C15788_C15789	1	R07468	TRUE
C15791_C15792	1	R07444,R07469	TRUE
C15795_C15796	1	R07446	TRUE
C15796_C15797	1	R07447	TRUE
C15797_C15798	1	R07472,R07788	TRUE
C15799_C15800	1	R07449,R07473	TRUE
C15800_C16253	1	R07790	TRUE
C15859_C15860	1	R07517	TRUE
C15874_C19795	1	R07520	TRUE
C15878_C15879	1	R07523	TRUE
C15892_C15898	1	R07534	TRUE
C15928_C15932	1	R07551	TRUE
C16159_C16390	1	R07985	TRUE
C16162_C16163	1	R07933	TRUE
C16164_C16165	1	R11060	FALSE
C16167_C16168	1	R11110	FALSE
C16168_C16374	1	R07934	TRUE
C16171_C16172	1	R11111	FALSE
C16172_C16387	1	R07950	TRUE
C16179_C21083	1	R11058	FALSE
C16180_C21082	1	R11057	FALSE
C16203_C16204	1	R07705	TRUE
C16216_C16217	1	R07759	TRUE
C16219_C16220	1	R07763	TRUE
C16226_C16227	1	R07747,R07751	TRUE
C16252_C16253	1	R07789	TRUE
C16277_C16279	1	R07848	TRUE
C16309_C16311	1	R07872	TRUE
C16327_C16328	1	R07888	TRUE
C16329_C16330	1	R07890	TRUE
C16331_C16332	1	R07892	TRUE
C16333_C16334	1	R07894	TRUE
C16335_C16336	1	R07896	TRUE
C16337_C16338	1	R07898	TRUE
C16375_C16376	1	R07936	TRUE
C16388_C16389	1	R07952	TRUE
C16402_C16414	1	R08048	TRUE
C16430_C16445	1	R08065	TRUE
C16431_C16447	1	R08067	TRUE
C16453_C19574	1	R09420	TRUE
C16468_C16470	1	R08092	TRUE
C16469_C16471	1	R08094	TRUE
C16473_C16483	1	R08105	TRUE
C16474_C16476	1	R08116	TRUE
C16493_C16509	1	R08137	TRUE
C16540_C16541	1	R08914,R08915	TRUE
C16553_C16554	1	R08291	TRUE
C16556_C16558	1	R08290	TRUE
C16563_C16564	1	R08356	TRUE
C16586_C16587	1	R08306	TRUE
C16587_C16595	1	R08309	TRUE
C16595_C16596	1	R08310	TRUE
C16648_C16656	1	R08329	TRUE
C16649_C16655	1	R08330	TRUE
C16651_C16652	1	R08335	TRUE
C16701_C21634	1	R11751	FALSE
C16707_C16708	1	R08448	TRUE
C17335_C17337	1	R08728	TRUE
C17368_C20819	1	R10743	FALSE
C17580_C17581	1	R08892,R10130	TRUE
C17588_C17589	1	R08902	TRUE
C17621_C20222	1	R09926	TRUE
C17621_C20223	1	R09928	TRUE
C17622_C20222	1	R09927	TRUE
C17622_C20223	1	R09929	TRUE
C17692_C21204	1	R11243	FALSE
C17697_C21205	1	R11235,R11498	FALSE
C17697_C21218	1	R11236	FALSE
C17701_C21265	1	R11290	FALSE
C18015_C18016	1	R08916,R08917	TRUE
C18134_C18135	1	R09046	TRUE
C18153_C18155	1	R09055	TRUE
C18155_C18156	1	R09056	TRUE
C18218_C19614	1	R09448	TRUE
C18219_C18220	1	R09109	TRUE
C18221_C18222	1	R09113	TRUE
C18238_C18240	1	R09132,R09133	TRUE
C18249_C18250	1	R09162	TRUE
C18261_C18262	1	R09179	TRUE
C18263_C18265	1	R09172	TRUE
C18264_C18266	1	R09175	TRUE
C18270_C18279	1	R09205	TRUE
C18276_C18278	1	R09183	TRUE
C18280_C18284	1	R09212,R09216	TRUE
C18301_C18302	1	R09213	TRUE
C18303_C18308	1	R09215	TRUE
C18306_C18307	1	R09224	TRUE
C18316_C18317	1	R09236	TRUE
C18327_C18328	1	R09262	TRUE
C18330_C18331	1	R09263	TRUE
C18333_C18334	1	R09264	TRUE
C18637_C18638	1	R09334	TRUE
C18638_C18639	1	R09335	TRUE
C19589_C19591	1	R09412	TRUE
C19589_C19592	1	R09413	TRUE
C19590_C19591	1	R09414	TRUE
C19590_C19592	1	R09415	TRUE
C19616_C19617	1	R09455	TRUE
C19623_C19624	1	R09456	TRUE
C19675_C20798	1	R10719	FALSE
C19676_C19677	1	R09546	TRUE
C19687_C19688	1	R09560	TRUE
C19822_C19826	1	R09705	TRUE
C19846_C20378	1	R10122	TRUE
C19931_C19932	1	R09806	TRUE
C19933_C19934	1	R09807	TRUE
C19975_C20062	1	R09837	TRUE
C20229_C20262	1	R09988	TRUE
C20308_C20325	1	R10075	TRUE
C20351_C20353	1	R10207	TRUE
C20368_C20369	1	R10113	TRUE
C20372_C20373	1	R10116	TRUE
C20374_C20375	1	R10118	TRUE
C20376_C20377	1	R10120	TRUE
C20400_C20403	1	R10156	TRUE
C20449_C20900	1	R10855	TRUE
C20450_C20901	1	R10857	TRUE
C20452_C20499	1	R10309	TRUE
C20500_C20502	1	R10310,R10311	TRUE
C20503_C20504	1	R09756	TRUE
C20505_C20506	1	R10399	TRUE
C20507_C20508	1	R10400	TRUE
C20519_C20521	1	R10327	TRUE
C20520_C20521	1	R10328	TRUE
C20546_C20552	1	R10382	TRUE
C20608_C20609	1	R10418	TRUE
C20614_C21251	1	R11267	FALSE
C20717_C20718	1	R10593	TRUE
C20748_C20749	1	R11600	FALSE
C20808_C20809	1	R10730	TRUE
C20818_C20822	1	R10753	FALSE
C20819_C20823	1	R10755	FALSE
C20829_C20830	1	R10765	TRUE
C20829_C21064	1	R11036	FALSE
C20870_C20955	1	R11130	FALSE
C20940_C20941	1	R10917	TRUE
C20943_C20944	1	R10918,R10919	TRUE
C20953_C21085	1	R11065	FALSE
C20959_C20960	1	R10939	TRUE
C21022_C21023	1	R11006	TRUE
C21086_C21087	1	R11067	FALSE
C21118_C21119	1	R11114	FALSE
C21141_C21142	1	R11147	FALSE
C21255_C21256	1	R11273	FALSE
C21255_C21257	1	R11276	FALSE
C21258_C21259	1	R11277	FALSE
C21262_C21263	1	R11284	FALSE
C21288_C21289	1	R11336	FALSE
C21290_C21291	1	R11338	FALSE
C21317_C21318	1	R11433	FALSE
C21325_C21326	1	R11391	FALSE
C21352_C21353	1	R11474	FALSE
C21379_C21381	1	R11426,R11427	FALSE
C21526_C21527	1	R11654	FALSE
C21529_C21530	1	R11644	FALSE
C21531_C21532	1	R11645	FALSE
C21568_C21569	1	R11668,R11669	FALSE
C21589_C21590	1	R11691	FALSE
C21645_C21651	1	R11774	FALSE
C21666_C21668	1	R11776	FALSE
C21682_C21683	1	R11802	FALSE
C21738_C21739	1	R11877	FALSE
C21773_C21774	1	R11927	FALSE
C02802_C02949	0.982	R08118	TRUE
C00083_C06625	0.981	R09195	TRUE
C00332_C05117	0.981	R11607	FALSE
C05447_C05448	0.981	R04809	TRUE
C05450_C05460	0.981	R04813	TRUE
C16374_C16375	0.98	R07935	TRUE
C16387_C16388	0.98	R07951	TRUE
C21469_C21470	0.98	R11565	FALSE
C21471_C21472	0.98	R11566	FALSE
C00510_C21005	0.978	R10999	TRUE
C02050_C21006	0.978	R11000	TRUE
C14117_C14118	0.978	R06906	TRUE
C16217_C16218	0.978	R07760	TRUE
C16295_C16296	0.978	R07906	TRUE
C16328_C16329	0.978	R07889	TRUE
C16332_C16333	0.978	R07893	TRUE
C00003_C00857	0.977	R00189,R00257,R03004	TRUE
C00744_C01457	0.977	R02858	TRUE
C05258_C05272	0.977	R04738	TRUE
C05260_C05273	0.977	R04740	TRUE
C11538_C17401	0.977	R05808	TRUE
C11545_C16244	0.977	R07775	TRUE
C16292_C16293	0.977	R07901	TRUE
C16294_C16295	0.977	R07905	TRUE
C16336_C16337	0.977	R07897	TRUE
C00323_C00406	0.976	R01942	TRUE
C00406_C07303	0.976	R05772	TRUE
C00406_C12203	0.976	R06584	TRUE
C00411_C12203	0.976	R06578	TRUE
C00744_C02400	0.976	R02859	TRUE
C00832_C21263	0.976	R11285	FALSE
C01291_C04675	0.976	R03493	TRUE
C01737_C17589	0.976	R08903	FALSE
C02463_C05772	0.976	R03948	TRUE
C03221_C05262	0.976	R04170	TRUE
C07160_C20321	0.976	R10044	TRUE
C09818_C09819	0.976	R05599	TRUE
C11935_C11936	0.976	R06371	TRUE
C15982_C15983	0.976	R07579	TRUE
C20649_C20652	0.976	R10498	TRUE
C20649_C20659	0.976	R10586	TRUE
C20649_C20661	0.976	R10522	TRUE
C20752_C20754	0.976	R10651	TRUE
C00223_C00323	0.975	R07436	TRUE
C00223_C00540	0.975	R08815	TRUE
C05264_C05275	0.975	R04744	TRUE
C06714_C06723	0.975	R05601	TRUE
C06714_C09825	0.975	R05593,R05601	TRUE
C07201_C11641	0.975	R05859	TRUE
C11929_C11934	0.975	R06369	TRUE
C11945_C11947	0.975	R06411,R06412	TRUE
C12386_C12387	0.975	R06719	TRUE
C19945_C19946	0.975	R09820	TRUE
C21312_C21313	0.975	R11371	FALSE
C00356_C03231	0.974	R02085	TRUE
C00512_C05195	0.974	R02449	TRUE
C00512_C19684	0.974	R09555	TRUE
C00531_C00904	0.974	R02490,R02491,R09282	TRUE
C00582_C20062	0.974	R09838	TRUE
C00904_C18323	0.974	R09282	FALSE
C01063_C09813	0.974	R05592	TRUE
C01967_C03226	0.974	R07235	TRUE
C02411_C03058	0.974	R03937	TRUE
C05266_C05276	0.974	R04746	TRUE
C06027_C06028	0.974	R05076	TRUE
C06322_C06749	0.974	R05597	TRUE
C06749_C09824	0.974	R05602	TRUE
C09811_C09812	0.974	R05600	TRUE
C09821_C09825	0.974	R10696	TRUE
C14144_C14145	0.974	R06942	TRUE
C16468_C16469	0.974	R08093	TRUE
C19682_C19683	0.974	R09554	TRUE
C20394_C21081	0.974	R11056	FALSE
C20748_C20750	0.974	R10643,R10644,R10675,R11632	TRUE
C03069_C05998	0.973	R04137	TRUE
C03345_C04405	0.973	R04204	TRUE
C05268_C05271	0.973	R04749	TRUE
C15935_C15937	0.973	R07554	TRUE
C16695_C17570	0.973	R10709	TRUE
C20955_C20968	0.973	R10945	TRUE
C21089_C21090	0.973	R11076	FALSE
C00083_C05989	0.972	R00744	TRUE
C00605_C00640	0.972	R02685,R03224,R09698,R10827	FALSE
C00827_C00894	0.972	R02963	TRUE
C00877_C01144	0.972	R03026,R03027,R05595	TRUE
C00877_C05117	0.972	R03030	FALSE
C00894_C02335	0.972	R03046	TRUE
C00894_C05668	0.972	R03045	TRUE
C01217_C04377	0.972	R09099	TRUE
C01217_C04488	0.972	R04347,R09098	TRUE
C02331_C11062	0.972	R05337	TRUE
C03460_C04047	0.972	R04224	FALSE
C05815_C17569	0.972	R05614	TRUE
C11460_C11461	0.972	R11464	FALSE
C15940_C15941	0.972	R07556	TRUE
C16523_C16524	0.972	R08173	TRUE
C18072_C18073	0.972	R08987	TRUE
C01912_C06616	0.971	R05520	TRUE
C01912_C06653	0.971	R05521	TRUE
C03541_C04489	0.971	R04405	FALSE
C05813_C05814	0.971	R04990	TRUE
C05814_C05815	0.971	R06146	TRUE
C11932_C12443	0.971	R08928	FALSE
C15680_C18847	0.971	R10878	TRUE
C17705_C21268	0.971	R11298,R11299	FALSE
C21362_C21363	0.971	R11467	FALSE
C00825_C21252	0.97	R11270	FALSE
C01822_C21251	0.97	R11269	FALSE
C05811_C05812	0.97	R04988	TRUE
C06616_C06633	0.97	R05522	TRUE
C06633_C06653	0.97	R05532	TRUE
C12044_C14727	0.97	R06998	TRUE
C15681_C18846	0.97	R09823	TRUE
C17704_C21267	0.97	R11297	FALSE
C18845_C18846	0.97	R10879	TRUE
C18846_C18847	0.97	R10877	TRUE
C04722_C04760	0.969	R04580,R08733	TRUE
C05810_C05811	0.969	R04987	TRUE
C11475_C16691	0.969	R08403	TRUE
C15681_C15682	0.969	R09822	TRUE
C00002_C00081	0.968	R00088,R00722	TRUE
C00821_C03391	0.968	R02961	TRUE
C00821_C04381	0.968	R02960	TRUE
C02139_C16540	0.968	R08203,R09066	TRUE
C02139_C18154	0.968	R09059	TRUE
C04554_C04644	0.968	R04507,R08738	TRUE
C04554_C17345	0.968	R08738	TRUE
C12246_C12247	0.968	R06598,R06991	TRUE
C12247_C14721	0.968	R06991	TRUE
C12381_C20977	0.968	R10959	TRUE
C16463_C18076	0.968	R08991	TRUE
C18152_C18153	0.968	R09054	TRUE
C20976_C20977	0.968	R10958	TRUE
C00856_C02967	0.967	R04858	TRUE
C00856_C03110	0.967	R03003	TRUE
C02010_C03860	0.967	R03800	TRUE
C04536_C11829	0.967	R06265	TRUE
C06626_C18299	0.967	R09199	TRUE
C16999_C20773	0.967	R10695	TRUE
C20761_C20762	0.967	R10657	TRUE
C20839_C20840	0.967	R10770	TRUE
C20975_C20976	0.967	R10957	TRUE
C21429_C21434	0.967	R11513	FALSE
C00063_C00075	0.966	R00568,R00969,R02023	TRUE
C00695_C01794	0.966	R02794,R03718,R03719,R03720,R07295,R07296,R11539	TRUE
C03516_C04536	0.966	R04237	TRUE
C06627_C06654	0.966	R09197	TRUE
C11971_C11972	0.966	R06476	TRUE
C12045_C20138	0.966	R09856	TRUE
C15879_C15881	0.966	R07524	TRUE
C15887_C15888	0.966	R07529	TRUE
C15903_C15905	0.966	R07539	TRUE
C15919_C15932	0.966	R07550	TRUE
C16282_C16284	0.966	R07842	TRUE
C20650_C21582	0.966	R11709	FALSE
C20974_C20975	0.966	R10956	TRUE
C21428_C21429	0.966	R11509	FALSE
C21428_C21433	0.966	R11512	FALSE
C00128_C03691	0.965	R01115	TRUE
C00832_C18003	0.965	R11287	FALSE
C03866_C04459	0.965	R04332	TRUE
C05200_C05313	0.965	R04711	TRUE
C05804_C05805	0.965	R04984	TRUE
C05805_C17568	0.965	R02175	TRUE
C06098_C16282	0.965	R07841	TRUE
C08590_C08601	0.965	R07531	TRUE
C11955_C11956	0.965	R06478	TRUE
C11963_C11964	0.965	R06479	TRUE
C11979_C11980	0.965	R06477	TRUE
C12002_C20760	0.965	R10656	TRUE
C12628_C12629	0.965	R06824	TRUE
C15874_C15877	0.965	R07521	TRUE
C15877_C15878	0.965	R07522	TRUE
C15886_C15887	0.965	R07528	TRUE
C15886_C19795	0.965	R07527	TRUE
C15892_C15895	0.965	R07533	TRUE
C15898_C15900	0.965	R07535	TRUE
C15900_C15902	0.965	R07536	TRUE
C18157_C21427	0.965	R11507	FALSE
C18157_C21431	0.965	R11510	FALSE
C18160_C18161	0.965	R09063	TRUE
C19795_C19894	0.965	R09790	TRUE
C20137_C20138	0.965	R09855	TRUE
C21427_C21428	0.965	R11508	FALSE
C21427_C21432	0.965	R11511	FALSE
C00458_C00460	0.964	R02325	TRUE
C00916_C04712	0.964	R03063,R07400	TRUE
C02528_C05337	0.964	R03974,R03975,R03977,R04811,R08743,R08744,R08745	TRUE
C04483_C15560	0.964	R07295	TRUE
C05200_C13425	0.964	R06865	TRUE
C05431_C15892	0.964	R07532	TRUE
C05432_C19795	0.964	R07519	TRUE
C05433_C15981	0.964	R07850	TRUE
C05435_C15859	0.964	R07516	TRUE
C05803_C05804	0.964	R04983	TRUE
C12472_C12473	0.964	R06774	TRUE
C12475_C12476	0.964	R06771	TRUE
C15908_C15911	0.964	R07543	TRUE
C18160_C21426	0.964	R11506	FALSE
C00008_C00104	0.963	R00123	TRUE
C00019_C04425	0.963	R03231,R10699	TRUE
C00043_C04573	0.963	R00421,R03317,R06894	TRUE
C00096_C00976	0.963	R00880	TRUE
C03990_C21449	0.963	R11539	FALSE
C07029_C07030	0.963	R05674	TRUE
C00021_C03431	0.962	R00193	TRUE
C00043_C04613	0.962	R09697,R10266	TRUE
C00096_C01222	0.962	R00888	TRUE
C01282_C04792	0.962	R03476,R11002	TRUE
C01661_C01907	0.962	R06690	TRUE
C05801_C05802	0.962	R04981	TRUE
C07028_C07029	0.962	R05673	TRUE
C08320_C16529	0.962	R08185	TRUE
C08323_C16532	0.962	R08188	TRUE
C19700_C19701	0.962	R09569	TRUE
C01907_C12432	0.961	R06693	TRUE
C05800_C05801	0.961	R04980	TRUE
C07304_C21566	0.961	R11681	FALSE
C12429_C12430	0.961	R06688	TRUE
C00029_C00167	0.96	R00286,R00501	TRUE
C00842_C03034	0.96	R03826,R11471	FALSE
C02741_C04896	0.96	R04037	TRUE
C03904_C03905	0.96	R04341	TRUE
C07031_C07032	0.96	R05676	TRUE
C08607_C19892	0.96	R09783	TRUE
C11991_C11992	0.96	R06456	TRUE
C11998_C11999	0.96	R06464	TRUE
C11998_C20739	0.96	R10626	TRUE
C12428_C12429	0.96	R06687	TRUE
C12428_C12431	0.96	R06691	TRUE
C15683_C15684	0.96	R10875	TRUE
C16424_C16428	0.96	R08053	TRUE
C20152_C20153	0.96	R09868	TRUE
C20765_C20766	0.96	R10662	TRUE
C00029_C04089	0.959	R00293	TRUE
C00501_C01219	0.959	R02426	TRUE
C00688_C00842	0.959	R06513	FALSE
C00688_C11460	0.959	R11020	TRUE
C01593_C16717	0.959	R03624	TRUE
C03187_C21350	0.959	R11469	FALSE
C04099_C04725	0.959	R04396	TRUE
C04268_C21348	0.959	R11468	FALSE
C09330_C11813	0.959	R05888,R05890	TRUE
C12410_C12412	0.959	R06665	TRUE
C19785_C19786	0.959	R09657	TRUE
C00688_C06620	0.958	R05518,R06428	FALSE
C00688_C06622	0.958	R06445	FALSE
C00688_C11930	0.958	R06428	FALSE
C01219_C04297	0.958	R03391	TRUE
C02027_C04251	0.958	R03803	TRUE
C02079_C07349	0.958	R05757	TRUE
C02633_C16500	0.958	R08143	TRUE
C03514_C16718	0.958	R08462	TRUE
C05465_C15516	0.958	R07205	TRUE
C06429_C16169	0.958	R08180	TRUE
C06622_C11915	0.958	R08933	FALSE
C06622_C21071	0.958	R11041	FALSE
C08281_C16528	0.958	R08184	TRUE
C08316_C16531	0.958	R08187	TRUE
C08814_C11051	0.958	R09762	FALSE
C09328_C11817	0.958	R05896	TRUE
C09390_C09421	0.958	R11686	FALSE
C12318_C12319	0.958	R06627	TRUE
C16156_C16157	0.958	R07662	TRUE
C16166_C16513	0.958	R08189	TRUE
C16170_C16527	0.958	R08191	TRUE
C16533_C16645	0.958	R08273	TRUE
C18034_C21395	0.958	R11453	FALSE
C21351_C21362	0.958	R11466	FALSE
C00020_C00130	0.957	R00181,R00720,R01690	TRUE
C01268_C01304	0.957	R03459	TRUE
C02465_C03832	0.957	R03952	TRUE
C04454_C18910	0.957	R09377	TRUE
C07025_C07026	0.957	R05670	TRUE
C12391_C12392	0.957	R06672,R06672	TRUE
C00234_C00445	0.956	R01655	TRUE
C00477_C02633	0.956	R02374	TRUE
C00477_C16499	0.956	R08142	TRUE
C01610_C02864	0.956	R03633	TRUE
C02059_C05849	0.956	R03510	TRUE
C02059_C20806	0.956	R10728	TRUE
C02283_C20511	0.956	R10315	TRUE
C06622_C18032	0.956	R08930	FALSE
C07349_C21128	0.956	R11129	FALSE
C08814_C15794	0.956	R07471	TRUE
C09390_C21584	0.956	R11685	FALSE
C12138_C12139	0.956	R06549	TRUE
C12404_C12407	0.956	R06661,R06661	TRUE
C15794_C19873	0.956	R09761	TRUE
C18033_C21395	0.956	R11452	FALSE
C18683_C18778	0.956	R09357	TRUE
C20134_C20135	0.956	R09852	TRUE
C20715_C20716	0.956	R10591	TRUE
C21351_C21352	0.956	R11473	FALSE
C21354_C21355	0.956	R11476	FALSE
C00044_C05922	0.955	R00428	TRUE
C00101_C00143	0.955	R00945,R01225,R01226,R04125	TRUE
C00101_C00440	0.955	R00946,R02573,R10333	TRUE
C00143_C00415	0.955	R01670,R02101	TRUE
C00219_C02249	0.955	R01598,R08183	TRUE
C00455_C01185	0.955	R02322,R03004	TRUE
C00477_C16495	0.955	R08135	TRUE
C00575_C00943	0.955	R11619	FALSE
C01441_C17583	0.955	R08897	TRUE
C01607_C02060	0.955	R03631	TRUE
C01821_C05990	0.955	R03731	TRUE
C02041_C06425	0.955	R08175	TRUE
C02059_C13309	0.955	R06859	TRUE
C02513_C16497	0.955	R08139	TRUE
C03206_C18296	0.955	R09198	TRUE
C03242_C03595	0.955	R08182	TRUE
C03313_C21084	0.955	R04994	FALSE
C04506_C04748	0.955	R04496,R09846	TRUE
C06428_C16165	0.955	R08179	TRUE
C08604_C12141	0.955	R06548	TRUE
C08621_C20715	0.955	R10540	FALSE
C08980_C19733	0.955	R09605	TRUE
C11994_C11995	0.955	R06462	TRUE
C11994_C11996	0.955	R06463	TRUE
C15791_C15794	0.955	R07470	FALSE
C15791_C17733	0.955	R08840,R08841	TRUE
C15802_C15803	0.955	R07450	TRUE
C16179_C16522	0.955	R08192	TRUE
C16180_C16525	0.955	R08190	TRUE
C16426_C16429	0.955	R08054	TRUE
C16526_C16530	0.955	R08186	TRUE
C16609_C16612	0.955	R08348	TRUE
C17148_C20946	0.955	R10923	TRUE
C19943_C20510	0.955	R10313	TRUE
C20350_C20351	0.955	R10094	TRUE
C20542_C20543	0.955	R10366	TRUE
C20586_C20587	0.955	R10372	TRUE
C21323_C21324	0.955	R11390	FALSE
C21590_C21591	0.955	R11692	FALSE
C00044_C00286	0.954	R02020	TRUE
C01301_C04722	0.954	R03506	TRUE
C01917_C21266	0.954	R11292	FALSE
C02141_C08830	0.954	R07482	TRUE
C08616_C19732	0.954	R09604	TRUE
C08616_C19942	0.954	R09815	TRUE
C08616_C20945	0.954	R10921	TRUE
C13782_C20531	0.954	R10359	TRUE
C15790_C15791	0.954	R07431	TRUE
C15799_C15802	0.954	R07474	FALSE
C16146_C19839	0.954	R09728	TRUE
C16494_C16495	0.954	R08134	TRUE
C16497_C16498	0.954	R08138	TRUE
C17373_C20813	0.954	R10735	FALSE
C20528_C20542	0.954	R10571	TRUE
C20530_C20536	0.954	R10373	TRUE
C20553_C20554	0.954	R10362	TRUE
C21588_C21589	0.954	R11690	FALSE
C21766_C21768	0.954	R11913	FALSE
C00002_C00131	0.952	R01137,R01138,R01139,R01140,R01330,R01548,R01549,R01965,R02014,R02850,R02868	TRUE
C01673_C18231	0.952	R09515,R11324	TRUE
C02477_C02483	0.952	R07236,R07508	TRUE
C02477_C14152	0.952	R07508	TRUE
C02811_C21436	0.952	R11521	FALSE
C03577_C05952	0.952	R04256	TRUE
C04554_C05445	0.952	R04506	TRUE
C04780_C16327	0.952	R07887	TRUE
C04895_C06148	0.952	R04639	TRUE
C05324_C15486	0.952	R07277	TRUE
C05446_C05454	0.952	R04807	TRUE
C07712_C18231	0.952	R11324	FALSE
C11522_C11523	0.952	R05776,R07485	TRUE
C11523_C15782	0.952	R07485	TRUE
C12370_C12371	0.952	R06703	TRUE
C12424_C12425	0.952	R06683	TRUE
C14153_C14155	0.952	R10491	TRUE
C15789_C15790	0.952	R07430	TRUE
C15795_C16252	0.952	R07786	TRUE
C15796_C16253	0.952	R07787	TRUE
C15797_C15800	0.952	R07791	TRUE
C15798_C15799	0.952	R07792,R07448	TRUE
C16493_C16494	0.952	R08133	TRUE
C16498_C16509	0.952	R08136	TRUE
C17333_C17335	0.952	R08727	TRUE
C20527_C20529	0.952	R10351	TRUE
C20528_C20534	0.952	R10570	TRUE
C20534_C20535	0.952	R10357	TRUE
C01091_C02673	0.951	R05857	TRUE
C01091_C04318	0.951	R03229	TRUE
C01561_C01673	0.951	R03610,R11459	TRUE
C01561_C07712	0.951	R09516	TRUE
C01694_C04416	0.951	R03675	TRUE
C01789_C15795	0.951	R07445	TRUE
C05418_C05425	0.951	R04792,R07597	TRUE
C05444_C05452	0.951	R04806	TRUE
C05452_C05454	0.951	R07204	TRUE
C05455_C17339	0.951	R04826	TRUE
C05500_C05501	0.951	R04854,R04855	TRUE
C05501_C05502	0.951	R04855	TRUE
C06341_C15610	0.951	R07372	TRUE
C06566_C06569	0.951	R05303	TRUE
C06654_C21436	0.951	R11520	FALSE
C11522_C15777	0.951	R07490	TRUE
C12369_C12370	0.951	R06702,R06702	TRUE
C12369_C12378	0.951	R06713	TRUE
C12382_C12383	0.951	R06715	TRUE
C12419_C18632	0.951	R09330	FALSE
C12421_C12422	0.951	R06680	TRUE
C14151_C14152	0.951	R07504	TRUE
C14154_C14156	0.951	R10492	TRUE
C15519_C15520	0.951	R07209	TRUE
C15785_C15796	0.951	R07452	TRUE
C15786_C15797	0.951	R07453	TRUE
C15787_C15788	0.951	R07467	TRUE
C15787_C15798	0.951	R07454	TRUE
C15882_C15883	0.951	R07501	TRUE
C20525_C20526	0.951	R10350	TRUE
C20737_C20738	0.951	R10710	TRUE
C20839_C21304	0.951	R11356,R11360	FALSE
C00170_C19787	0.95	R09660	TRUE
C00239_C00365	0.95	R01663,R02100	TRUE
C00387_C01762	0.95	R02145	TRUE
C00412_C01530	0.95	R08174	TRUE
C00510_C00712	0.95	R08176	TRUE
C00712_C19670	0.95	R09537	TRUE
C01595_C02050	0.95	R08177	TRUE
C02986_C21456	0.95	R11560	FALSE
C03035_C06426	0.95	R08181	TRUE
C04376_C04640	0.95	R04463	TRUE
C04421_C04462	0.95	R04475	TRUE
C06427_C16162	0.95	R08178	TRUE
C19888_C19889	0.95	R09778	TRUE
C00063_C00458	0.949	R02022	TRUE
C00075_C00460	0.949	R02023	TRUE
C00187_C05418	0.949	R01452,R01453	TRUE
C00187_C05500	0.949	R01454	TRUE
C00187_C05502	0.949	R02723	TRUE
C00187_C15519	0.949	R07218	TRUE
C00187_C15610	0.949	R08505	TRUE
C00599_C20143	0.949	R09859,R11358	TRUE
C00695_C11637	0.949	R02798	TRUE
C01561_C05443	0.949	R11458	TRUE
C01600_C21315	0.949	R11430	FALSE
C02673_C04578	0.949	R04013	TRUE
C04713_C16430	0.949	R08055	TRUE
C05011_C07108	0.949	R08267	TRUE
C05011_C16547	0.949	R08269	TRUE
C05103_C05437	0.949	R07496	TRUE
C05193_C05316	0.949	R04705	TRUE
C05417_C05424	0.949	R04791,R04794	TRUE
C07108_C16544	0.949	R08271	TRUE
C07108_C16545	0.949	R08266	TRUE
C10552_C10553	0.949	R11212	FALSE
C10557_C21184	0.949	R11545	FALSE
C12368_C12369	0.949	R06701,R06701	TRUE
C12368_C12375	0.949	R06709	TRUE
C12415_C12416	0.949	R06675	TRUE
C12474_C20629	0.949	R10454	TRUE
C15568_C15569	0.949	R07318	TRUE
C20503_C20505	0.949	R10477	TRUE
C20504_C20506	0.949	R10478	TRUE
C21140_C21142	0.949	R11148	FALSE
C21318_C21319	0.949	R11434	FALSE
C21330_C21331	0.949	R11384,R11385	FALSE
C21647_C21648	0.949	R11780	FALSE
C00194_C21153	0.948	R11173	FALSE
C06024_C19877	0.948	R09767	TRUE
C00035_C00361	0.947	R02019	TRUE
C00212_C00294	0.947	R01560	TRUE
C03240_C06635	0.947	R05270	TRUE
C03990_C15515	0.947	R07203,R07206	TRUE
C04578_C11675	0.947	R05856	TRUE
C04905_C04908	0.947	R04641	TRUE
C05193_C05194	0.947	R04708	TRUE
C05416_C05417	0.947	R04789,R04790	TRUE
C06628_C06629	0.947	R05463	TRUE
C07108_C16546	0.947	R08268	TRUE
C12367_C12373	0.947	R06706,R06706	TRUE
C14115_C14116	0.947	R06904	TRUE
C16546_C16547	0.947	R08270	TRUE
C16546_C16549	0.947	R08274	TRUE
C16708_C16709	0.947	R08449	TRUE
C16713_C16714	0.947	R08455	TRUE
C20278_C20279	0.947	R10012	TRUE
C20499_C20500	0.947	R10317,R10318	TRUE
C20513_C20607	0.947	R10588	TRUE
C20911_C20912	0.947	R10885	FALSE
C20950_C20951	0.947	R10932	TRUE
C21183_C21184	0.947	R11211	FALSE
C21315_C21316	0.947	R11431	FALSE
C21316_C21317	0.947	R11432	FALSE
C21458_C21465	0.947	R11559	FALSE
C21586_C21587	0.947	R11688	FALSE
C21646_C21648	0.947	R11779	FALSE
C00862_C01001	0.946	R03390,R08060	TRUE
C01217_C01274	0.946	R03390,R08060	TRUE
C00008_C00206	0.945	R02017	TRUE
C00019_C00021	0.945	R00367,R00610,R00649,R00650,R00683,R00827,R00984,R01153,R01188,R01189,R01190,R01239,R01320,R01349,R01721,R01883,R01942,R01972,R01973,R02037,R02056,R02155,R02157,R02174,R02175,R02379,R02384,R02533,R02534,R02572,R02623,R02627,R02667,R02671,R02808,R02858,R02859,R02862,R02882,R02910,R02920,R02931,R02961,R02982,R03003,R03111,R03112,R03130,R03229,R03304,R03366,R03424,R03456,R03554,R03571,R03587,R03623,…	TRUE
C01433_C01512	0.945	R03554	TRUE
C01433_C06071	0.945	R03556	TRUE
C01590_C02549	0.945	R03622	TRUE
C01852_C01957	0.945	R05834	TRUE
C02915_C21586	0.945	R11687	FALSE
C05189_C05190	0.945	R04699	TRUE
C05194_C05247	0.945	R04707	TRUE
C06629_C18295	0.945	R09189	TRUE
C11250_C16712	0.945	R08452	TRUE
C11642_C11677	0.945	R05871	TRUE
C11643_C11675	0.945	R05885	TRUE
C11676_C11677	0.945	R05867,R05871	TRUE
C16417_C21492	0.945	R11596	FALSE
C16546_C16548	0.945	R08272	TRUE
C20512_C20513	0.945	R10321	TRUE
C21131_C21134	0.945	R11134,R11158	FALSE
C21183_C21191	0.945	R11230	FALSE
C00083_C00264	0.944	R09419	TRUE
C00083_C00332	0.944	R09527	FALSE
C00154_C00249	0.944	R01274,R01277,R01280,R01281,R01704,R01706,R01923,R02138,R02367,R02368,R03049,R02375,R04021,R04022,R07758,R08381,R08602,R10484,R10700	TRUE
C00559_C05512	0.944	R02556	TRUE
C02740_C21772	0.944	R11926	FALSE
C05198_C21102	0.944	R11094	FALSE
C18021_C18063	0.944	R08975	TRUE
C00735_C05488	0.943	R02843,R02838	TRUE
C00735_C05497	0.943	R02838	TRUE
C01512_C11636	0.943	R05832	TRUE
C01512_C11672	0.943	R05898	TRUE
C01761_C11807	0.943	R05877	TRUE
C01795_C05315	0.943	R03721	TRUE
C02034_C11861	0.943	R06331	TRUE
C02890_C04118	0.943	R04077	TRUE
C02915_C03329	0.943	R08789	TRUE
C04552_C04581	0.943	R04505	TRUE
C04831_C18062	0.943	R08973	TRUE
C05191_C05247	0.943	R04702	TRUE
C05487_C05489	0.943	R04850	TRUE
C06095_C11860	0.943	R06330	TRUE
C08012_C16661	0.943	R08341	TRUE
C09244_C11642	0.943	R05872	TRUE
C09244_C11643	0.943	R05855	TRUE
C09244_C11676	0.943	R05866	TRUE
C09341_C20771	0.943	R10680	FALSE
C11672_C11673	0.943	R05899	TRUE
C11858_C11859	0.943	R06324,R06334	TRUE
C11859_C11860	0.943	R06334	TRUE
C11898_C20151	0.943	R09867	TRUE
C16416_C16417	0.943	R08004	TRUE
C18023_C18024	0.943	R08922	TRUE
C19624_C19625	0.943	R09459	TRUE
C03617_C04258	0.942	R04268	TRUE
C18640_C18641	0.942	R09337	TRUE
C00010_C00798	0.941	R00521	TRUE
C00015_C01346	0.941	R02018	TRUE
C00024_C00040	0.941	R00393	FALSE
C00112_C00705	0.941	R02024	TRUE
C00299_C00475	0.941	R01878	TRUE
C00584_C05953	0.941	R02583	TRUE
C00696_C05957	0.941	R02801	TRUE
C00835_C02333	0.941	R02974	TRUE
C00852_C12208	0.941	R04342	TRUE
C00859_C11864	0.941	R06619	TRUE
C00961_C03686	0.941	R03111	TRUE
C01176_C05488	0.941	R03326	TRUE
C01176_C05497	0.941	R03329,R04852	TRUE
C01265_C04444	0.941	R03456	TRUE
C01573_C16720	0.941	R08469	TRUE
C01699_C11867	0.941	R06618	TRUE
C02105_C09555	0.941	R08787,R08788,R10605,R10606	FALSE
C02105_C21491	0.941	R11595	FALSE
C02106_C04118	0.941	R03835	TRUE
C02140_C03205	0.941	R03851,R03849	TRUE
C02140_C03747	0.941	R03849	FALSE
C02165_C04853	0.941	R03866	TRUE
C03747_C05497	0.941	R04852	FALSE
C03944_C20445	0.941	R10307	TRUE
C04843_C04849	0.941	R04609,R07036	TRUE
C05175_C06163	0.941	R04691	TRUE
C05178_C09555	0.941	R08787,R08788,R10605,R10606	TRUE
C05178_C21491	0.941	R11595	FALSE
C05229_C05230	0.941	R04728	TRUE
C06094_C11857	0.941	R06329,R06340	TRUE
C06094_C11905	0.941	R06340	TRUE
C06176_C15612	0.941	R07373	TRUE
C06314_C14815	0.941	R07031	TRUE
C06429_C20855	0.941	R10795	TRUE
C06638_C06639	0.941	R05477,R05478	TRUE
C07572_C16607	0.941	R08344	TRUE
C08281_C19623	0.941	R09454	TRUE
C09190_C18037	0.941	R08990	TRUE
C09581_C17591	0.941	R08791	TRUE
C10193_C19807	0.941	R09678	TRUE
C11448_C11468	0.941	R11365	FALSE
C11620_C12633	0.941	R06816	TRUE
C11853_C11858	0.941	R06339	TRUE
C11856_C11871	0.941	R06348	TRUE
C11857_C11858	0.941	R06333,R06339	TRUE
C11864_C20633	0.941	R10450	TRUE
C11896_C11898	0.941	R06309	TRUE
C12126_C12145	0.941	R06526	TRUE
C12208_C17147	0.941	R04342	FALSE
C12396_C12402	0.941	R06656,R06656	TRUE
C12398_C12400	0.941	R06652,R06652	TRUE
C12399_C12400	0.941	R06654,R06654	TRUE
C12739_C16635	0.941	R08221	TRUE
C14781_C14782	0.941	R07044	TRUE
C14810_C14811	0.941	R07037	TRUE
C14813_C14814	0.941	R07045	TRUE
C16427_C16431	0.941	R08066	TRUE
C16661_C16662	0.941	R08342	TRUE
C16756_C19594	0.941	R09406	TRUE
C18678_C18679	0.941	R09342	TRUE
C19586_C19588	0.941	R09410	TRUE
C20199_C20838	0.941	R10769	TRUE
C20841_C20842	0.941	R10771	TRUE
C21022_C21165	0.941	R11193	FALSE
C21161_C21163	0.941	R11191	FALSE
C21630_C21631	0.941	R11740	FALSE
C18634_C20689	0.94	R10545	TRUE
C12426_C12427	0.939	R06685	TRUE
C00018_C00647	0.938	R00277,R01147,R01580	TRUE
C00085_C00352	0.938	R00765,R08365	TRUE
C00120_C01893	0.938	R01076,R01077	TRUE
C00120_C01894	0.938	R01075,R03762	TRUE
C00130_C00144	0.938	R01134	TRUE
C00130_C00655	0.938	R01130,R02720,R02805	TRUE
C00130_C04734	0.938	R01127	TRUE
C00144_C00942	0.938	R01234	TRUE
C00251_C11355	0.938	R05552,R10666	TRUE
C00254_C00826	0.938	R01731,R07276	TRUE
C00410_C01176	0.938	R02211	TRUE
C00410_C03027	0.938	R02210,R02212	TRUE
C00410_C03205	0.938	R02213	TRUE
C00410_C03747	0.938	R02218,R02214	TRUE
C00410_C15364	0.938	R09587	FALSE
C00411_C00482	0.938	R02221	TRUE
C00526_C00881	0.938	R02485	TRUE
C00613_C03022	0.938	R02621	TRUE
C00643_C05646	0.938	R02700	TRUE
C00961_C03683	0.938	R03112	TRUE
C01265_C04443	0.938	R05323	TRUE
C01953_C05138	0.938	R03783	TRUE
C01953_C05485	0.938	R03784	TRUE
C01953_C18038	0.938	R08943	TRUE
C02035_C11863	0.938	R06332	TRUE
C02105_C05202	0.938	R03832,R05211,R05216	TRUE
C02105_C06516	0.938	R05211,R05216	FALSE
C02730_C03160	0.938	R04030	TRUE
C02794_C05645	0.938	R04171	FALSE
C02947_C10434	0.938	R06582	TRUE
C03207_C03748	0.938	R04166	TRUE
C03415_C05932	0.938	R04217	TRUE
C04084_C04379	0.938	R04392	TRUE
C04109_C04527	0.938	R04398	TRUE
C04390_C05539	0.938	R04467	TRUE
C04646_C16615	0.938	R08239	TRUE
C04692_C16720	0.938	R08468	TRUE
C04919_C04932	0.938	R04657	TRUE
C05178_C05202	0.938	R03832,R05211,R05216	FALSE
C05178_C06516	0.938	R05211,R05216	TRUE
C05551_C16672	0.938	R04318	TRUE
C05651_C05652	0.938	R04913	TRUE
C05958_C14717	0.938	R07067	TRUE
C06093_C11853	0.938	R06341	TRUE
C06093_C11857	0.938	R06297	TRUE
C06093_C11905	0.938	R06328	TRUE
C06193_C06194	0.938	R05135	TRUE
C06390_C06392	0.938	R05174	TRUE
C06516_C21630	0.938	R11731	FALSE
C06542_C11810	0.938	R05881	TRUE
C06800_C16756	0.938	R09405	TRUE
C06800_C19585	0.938	R09404	TRUE
C06800_C19586	0.938	R09407,R09408	TRUE
C07572_C16608	0.938	R08343	TRUE
C10107_C12633	0.938	R06815	TRUE
C10193_C19739	0.938	R09613	TRUE
C11863_C20632	0.938	R10449	TRUE
C11875_C11876	0.938	R06296	TRUE
C12397_C12398	0.938	R06651,R06651	TRUE
C12397_C12399	0.938	R06653,R06653	TRUE
C14768_C14772	0.938	R07111	TRUE
C14769_C14773	0.938	R07110	TRUE
C14770_C14774	0.938	R07109	TRUE
C14771_C14775	0.938	R07108	TRUE
C20444_C20445	0.938	R10403	TRUE
C20852_C20853	0.938	R10792	TRUE
C20853_C20854	0.938	R10794	TRUE
C21162_C21164	0.938	R11192	FALSE
C21216_C21218	0.938	R11238	FALSE
C21332_C21333	0.938	R11395	FALSE
C21461_C21463	0.938	R11557	FALSE
C00020_C00575	0.936	R00191	TRUE
C00219_C14748	0.936	R07041	TRUE
C00219_C14749	0.936	R07046	TRUE
C00219_C14768	0.936	R07052	TRUE
C00219_C14769	0.936	R07051	TRUE
C00219_C14770	0.936	R07050	TRUE
C00219_C14771	0.936	R07048	TRUE
C00219_C14778	0.936	R07054	TRUE
C00389_C04443	0.936	R02157	TRUE
C00389_C10107	0.936	R10258	TRUE
C00399_C17562	0.936	R08781	TRUE
C00777_C16677	0.936	R08392	TRUE
C00777_C16679	0.936	R08390	TRUE
C00777_C16680	0.936	R08391	TRUE
C00828_C05818	0.936	R04993	TRUE
C01367_C02353	0.936	R03537	TRUE
C01617_C02906	0.936	R03639	TRUE
C01617_C03052	0.936	R03637,R03638	TRUE
C01618_C04676	0.936	R03641	TRUE
C02906_C12316	0.936	R03639	FALSE
C03052_C12316	0.936	R03637,R03638	FALSE
C04441_C04692	0.936	R04481	TRUE
C05176_C05202	0.936	R05732,R04693	TRUE
C05202_C05203	0.936	R08794	FALSE
C05202_C06517	0.936	R08794	TRUE
C05203_C05317	0.936	R04714,R05213	TRUE
C05203_C06516	0.936	R05212	FALSE
C05317_C06517	0.936	R04714,R05213	FALSE
C05819_C19847	0.936	R09736	TRUE
C06516_C06517	0.936	R05212	FALSE
C08314_C19621	0.936	R09461	FALSE
C09239_C11635	0.936	R05828	TRUE
C10192_C19739	0.936	R09612	TRUE
C10516_C16230	0.936	R07750	TRUE
C11874_C11875	0.936	R06294	TRUE
C14852_C14853	0.936	R07085	TRUE
C14853_C18275	0.936	R07085	FALSE
C16608_C16609	0.936	R08345	TRUE
C16610_C16612	0.936	R08349	TRUE
C19490_C19559	0.936	R09418	TRUE
C19620_C19621	0.936	R09464	TRUE
C06026_C21173	0.935	R11204	FALSE
C06026_C21461	0.935	R11555	FALSE
C06026_C21462	0.935	R11556	FALSE
C06508_C06509	0.934	R05221,R06558	TRUE
C12016_C20759	0.934	R10655	TRUE
C00078_C00331	0.933	R00675,R00676,R00677,R00684,R01376,R10180	TRUE
C00078_C00977	0.933	R00682	TRUE
C00157_C04308	0.933	R01320	TRUE
C00270_C03410	0.933	R01803	TRUE
C00280_C04676	0.933	R08205,R01833	TRUE
C00280_C05284	0.933	R02725	TRUE
C00280_C05290	0.933	R01840	TRUE
C00280_C05296	0.933	R01842	TRUE
C00328_C01252	0.933	R01956,R01957	TRUE
C00331_C00525	0.933	R00675,R00676,R00677,R00684,R01376,R10180	FALSE
C00376_C00777	0.933	R02123,R02125,R08384,R08385	TRUE
C00389_C05903	0.933	R06538	TRUE
C00525_C00977	0.933	R00682	FALSE
C00535_C05291	0.933	R02503	TRUE
C00535_C05294	0.933	R02501	TRUE
C00535_C21296	0.933	R11349	FALSE
C00814_C10520	0.933	R07776	TRUE
C00814_C12135	0.933	R06561	TRUE
C00836_C12144	0.933	R06525	TRUE
C00974_C01617	0.933	R03124	TRUE
C00974_C12316	0.933	R03124	FALSE
C01060_C01244	0.933	R03207	TRUE
C01227_C05139	0.933	R03408	TRUE
C01479_C03325	0.933	R03812	FALSE
C01514_C04293	0.933	R03587	TRUE
C01514_C10192	0.933	R10260	TRUE
C02916_C05203	0.933	R04715,R05214	FALSE
C02916_C06517	0.933	R04715,R05214	TRUE
C03657_C15547	0.933	R07262	TRUE
C04785_C16319	0.933	R07871	TRUE
C05176_C06161	0.933	R04692	TRUE
C05176_C06348	0.933	R04692	FALSE
C05203_C06161	0.933	R08456	FALSE
C05298_C05299	0.933	R04762	TRUE
C05301_C05302	0.933	R04764	TRUE
C05619_C12203	0.933	R06583	TRUE
C05631_C05911	0.933	R04902	TRUE
C05631_C09756	0.933	R08012	TRUE
C05902_C05903	0.933	R05035	TRUE
C05903_C10098	0.933	R06807	TRUE
C05925_C20567	0.933	R10344	TRUE
C06087_C11887	0.933	R06357	TRUE
C06174_C16576	0.933	R08264	TRUE
C08314_C19418	0.933	R09465	FALSE
C08368_C14829	0.933	R07121	FALSE
C08491_C16339	0.933	R07902,R11622	FALSE
C08576_C08577	0.933	R08011	TRUE
C09094_C13273	0.933	R09122	TRUE
C09118_C18222	0.933	R09864,R09114	TRUE
C09816_C09817	0.933	R05588	TRUE
C10522_C16226	0.933	R07746	TRUE
C11873_C11874	0.933	R06293	TRUE
C11882_C20329	0.933	R10077	TRUE
C11885_C11889	0.933	R06359	TRUE
C11886_C11888	0.933	R06358	TRUE
C11887_C20329	0.933	R10078	TRUE
C11895_C11897	0.933	R06308	TRUE
C12077_C18220	0.933	R09110	TRUE
C12434_C18356	0.933	R09308	TRUE
C14556_C14854	0.933	R07087	TRUE
C14825_C14828	0.933	R07122	TRUE
C14827_C19827	0.933	R09699	TRUE
C14850_C14852	0.933	R07082,R07084	TRUE
C14850_C18275	0.933	R07082,R07084	FALSE
C14909_C20144	0.933	R09860	TRUE
C15525_C16405	0.933	R08031	TRUE
C15699_C15700	0.933	R07415	TRUE
C16220_C16221	0.933	R07764	TRUE
C16229_C16230	0.933	R07749	TRUE
C16320_C16321	0.933	R07867	TRUE
C17232_C17233	0.933	R08647	TRUE
C17554_C17559	0.933	R08771	TRUE
C17561_C17562	0.933	R08775	TRUE
C18284_C18286	0.933	R09211	FALSE
C19418_C19620	0.933	R09453	TRUE
C19489_C19490	0.933	R09417	TRUE
C19604_C19607	0.933	R09443	TRUE
C19617_C19618	0.933	R09458	TRUE
C20430_C20431	0.933	R10193	TRUE
C20566_C20567	0.933	R10345	TRUE
C21560_C21561	0.933	R11657	FALSE
C21560_C21562	0.933	R11658	FALSE
C21697_C21699	0.933	R11809	FALSE
C11985_C11986	0.931	R06503	TRUE
C00239_C03495	0.93	R01670,R02101	TRUE
C00364_C00365	0.93	R02101	TRUE
C00468_C05298	0.93	R02354,R02355	TRUE
C00468_C05300	0.93	R02356	TRUE
C00509_C05631	0.93	R02442	TRUE
C00509_C09833	0.93	R09791	TRUE
C00509_C12631	0.93	R07778	TRUE
C00712_C03195	0.93	R02813	TRUE
C00712_C19616	0.93	R09452	TRUE
C00814_C06563	0.93	R02931	TRUE
C00858_C01562	0.93	R03006	TRUE
C00858_C02920	0.93	R06560	TRUE
C00858_C16190	0.93	R07723	TRUE
C00951_C03935	0.93	R03086	TRUE
C00951_C05141	0.93	R03089	TRUE
C00951_C05301	0.93	R03088,R03090	TRUE
C01241_C04308	0.93	R03424	TRUE
C01368_C02355	0.93	R03538	TRUE
C01378_C09751	0.93	R08032	TRUE
C01448_C10343	0.93	R10472	TRUE
C01470_C01477	0.93	R03571	TRUE
C01477_C01514	0.93	R06537	TRUE
C01516_C11785	0.93	R08265	TRUE
C01592_C02922	0.93	R03623	TRUE
C01595_C08368	0.93	R07056	FALSE
C01595_C14825	0.93	R07055	TRUE
C01729_C16187	0.93	R07738	FALSE
C01762_C16352	0.93	R07917	TRUE
C02354_C05822	0.93	R03929	TRUE
C04290_C20410	0.93	R10166	TRUE
C05848_C17554	0.93	R08770	TRUE
C06086_C21560	0.93	R11656	FALSE
C06090_C11872	0.93	R06291	TRUE
C06160_C06161	0.93	R05123,R05162	TRUE
C06160_C06348	0.93	R05123,R05162	FALSE
C06563_C10521	0.93	R06794	TRUE
C06563_C12134	0.93	R06607	TRUE
C06563_C12631	0.93	R06793	TRUE
C07535_C14849	0.93	R07079	TRUE
C07535_C14850	0.93	R07080	TRUE
C07535_C14851	0.93	R07081	TRUE
C07535_C18286	0.93	R09210	TRUE
C08521_C08532	0.93	R11753	FALSE
C08526_C12173	0.93	R08441	TRUE
C10462_C17748	0.93	R08804	TRUE
C10503_C16187	0.93	R07738	TRUE
C11878_C11882	0.93	R06351	TRUE
C11879_C11883	0.93	R06352	TRUE
C11880_C11884	0.93	R06353	TRUE
C11881_C18219	0.93	R09108	TRUE
C13620_C13621	0.93	R06876	TRUE
C14314_C14536	0.93	R07717	TRUE
C14314_C16233	0.93	R07716	TRUE
C15567_C16190	0.93	R07722	TRUE
C16232_C16233	0.93	R07715	TRUE
C17560_C17561	0.93	R08774	TRUE
C17745_C17746	0.93	R08803	TRUE
C18211_C18221	0.93	R09862,R09112	TRUE
C18226_C20150	0.93	R09866	TRUE
C19488_C19489	0.93	R09416	TRUE
C19488_C19561	0.93	R09441	TRUE
C19488_C19604	0.93	R09442	TRUE
C19858_C19859	0.93	R09737	TRUE
C20145_C20146	0.93	R09861	TRUE
C21408_C21473	0.93	R11569	FALSE
C21509_C21696	0.93	R11806	FALSE
C21674_C21675	0.93	R11800	FALSE
C00355_C04045	0.929	R02077	TRUE
C00406_C01494	0.929	R02194,R05744	TRUE
C00614_C02583	0.929	R02622,R02624	TRUE
C01100_C01267	0.929	R03243	TRUE
C02188_C03531	0.929	R04239	FALSE
C03900_C04264	0.929	R04338	TRUE
C06551_C06552	0.929	R05558	TRUE
C06660_C06661	0.929	R05470	TRUE
C17228_C17229	0.929	R08643	TRUE
C20940_C21087	0.929	R11068	FALSE
C21309_C21311	0.929	R11369	FALSE
C00341_C20235	0.926	R09940	TRUE
C00350_C01241	0.926	R02056	TRUE
C00858_C10208	0.926	R06564	TRUE
C01263_C04271	0.926	R03452	TRUE
C02495_C10208	0.926	R06606	TRUE
C04207_C04208	0.926	R04421	TRUE
C04633_C05763	0.926	R04544	TRUE
C04679_C07282	0.926	R04437	TRUE
C06082_C15514	0.926	R07202	TRUE
C07493_C07495	0.926	R08322	TRUE
C07495_C07496	0.926	R08314,R08322	TRUE
C08285_C18218	0.926	R09460	TRUE
C08578_C08650	0.926	R07994	TRUE
C08650_C15531	0.926	R07242	TRUE
C09614_C09762	0.926	R08002	TRUE
C09694_C16505	0.926	R08153	TRUE
C09694_C16508	0.926	R08155	TRUE
C09762_C15567	0.926	R07777	TRUE
C09762_C16232	0.926	R07711	TRUE
C09827_C16419	0.926	R08029	TRUE
C10208_C12125	0.926	R07724	TRUE
C10208_C15567	0.926	R07317	TRUE
C11500_C11501	0.926	R05697	TRUE
C13621_C13622	0.926	R06877	TRUE
C16601_C16603	0.926	R08320	TRUE
C16602_C16603	0.926	R08315,R08320	TRUE
C16701_C16702	0.926	R08437	TRUE
C17744_C17745	0.926	R08801	TRUE
C17747_C17748	0.926	R08802	TRUE
C18260_C18261	0.926	R09180	TRUE
C19614_C19615	0.926	R09457	TRUE
C20915_C20916	0.926	R10889	TRUE
C20916_C20917	0.926	R10890	TRUE
C21673_C21674	0.926	R11799	FALSE
C00082_C01179	0.923	R00729,R00734,R06626,R09254,R09830	TRUE
C00158_C00566	0.923	R01323	TRUE
C00323_C01197	0.923	R01943	TRUE
C00323_C01481	0.923	R01943,R11206	FALSE
C00666_C03871	0.923	R02755,R04336	FALSE
C00780_C05634	0.923	R02908	TRUE
C00954_C02693	0.923	R03096	TRUE
C01037_C01092	0.923	R03231,R10699	TRUE
C02727_C05548	0.923	R04029	TRUE
C03682_C03846	0.923	R04028	TRUE
C05583_C05589	0.923	R04893,R04894	TRUE
C06054_C06055	0.923	R05085	TRUE
C07159_C07160	0.923	R10003	FALSE
C10447_C21175	0.923	R11206	FALSE
C10858_C12450	0.923	R06731	FALSE
C11405_C11407	0.923	R06515,R06397	TRUE
C12026_C12325	0.923	R06634	TRUE
C14101_C14120	0.923	R07881	TRUE
C17224_C17225	0.923	R08638	TRUE
C17235_C20327	0.923	R10503	TRUE
C17695_C21247	0.923	R11254	FALSE
C19788_C19789	0.923	R09661	TRUE
C20646_C20895	0.923	R10845	TRUE
C20954_C21068	0.923	R11038	FALSE
C21452_C21453	0.923	R11542	FALSE
C00249_C18218	0.922	R09451	TRUE
C01779_C02809	0.922	R03712	TRUE
C02621_C10772	0.922	R09050	TRUE
C02801_C03357	0.922	R04056	TRUE
C02892_C05856	0.922	R00072	TRUE
C04596_C04623	0.922	R04522	TRUE
C05204_C05318	0.922	R04716	TRUE
C06025_C21174	0.922	R11205	FALSE
C06082_C13455	0.922	R06957,R09723	TRUE
C06868_C07496	0.922	R08312	TRUE
C06868_C16601	0.922	R08317	TRUE
C06868_C16602	0.922	R08313	TRUE
C07576_C21779	0.922	R11936	FALSE
C09694_C16503	0.922	R08148	TRUE
C09694_C16504	0.922	R08149,R08151	TRUE
C10287_C20154	0.922	R09871	TRUE
C10793_C18132	0.922	R09042	TRUE
C11848_C20643	0.922	R10467	TRUE
C13453_C13454	0.922	R06955	TRUE
C13622_C13623	0.922	R06878	TRUE
C14241_C19895	0.922	R09792	FALSE
C15204_C15609	0.922	R07370	TRUE
C15615_C15616	0.922	R07375	TRUE
C16138_C20279	0.922	R10013,R10012	TRUE
C16504_C16506	0.922	R08152	TRUE
C17551_C17552	0.922	R08769	TRUE
C18259_C18262	0.922	R09178	TRUE
C20139_C20140	0.922	R09858	TRUE
C20399_C20400	0.922	R10154	TRUE
C20400_C20402	0.922	R10155	TRUE
C20871_C20872	0.922	R10824	TRUE
C21443_C21444	0.922	R11534	FALSE
C21672_C21673	0.922	R11798	FALSE
C00136_C18026	0.921	R09958	TRUE
C00877_C02411	0.921	R03028	TRUE
C06507_C06508	0.921	R05226,R07302	TRUE
C00100_C00683	0.92	R00923,R05373	TRUE
C00100_C03344	0.92	R00927	TRUE
C04738_C06022	0.92	R04587	TRUE
C15861_C15864	0.92	R07547	TRUE
C15914_C15917	0.92	R07545	TRUE
C00024_C00083	0.918	R00233,R00743,R07758,R08805,R08806,R09419,R09527,R11588	TRUE
C00024_C00332	0.918	R00238,R01359,R09527	TRUE
C00154_C00517	0.918	R01277	TRUE
C00249_C00517	0.918	R01704	TRUE
C00268_C15522	0.918	R04734	TRUE
C00272_C15522	0.918	R07211,R07212,R07213,R10729	FALSE
C00766_C15204	0.918	R07369	TRUE
C00799_C02921	0.918	R07371	TRUE
C01151_C20440	0.918	R10205	TRUE
C01281_C16732	0.918	R08520	FALSE
C01598_C05643	0.918	R03629	TRUE
C02099_C15204	0.918	R07369	FALSE
C02162_C02951	0.918	R08538	TRUE
C02778_C03954	0.918	R04046	TRUE
C03582_C05901	0.918	R04257	TRUE
C03582_C20154	0.918	R09870	TRUE
C04143_C21188	0.918	R11217	FALSE
C04596_C06637	0.918	R05497	TRUE
C04688_C05760	0.918	R04568	TRUE
C05201_C05314	0.918	R04713	TRUE
C05807_C17551	0.918	R08768	TRUE
C06636_C06637	0.918	R05384	TRUE
C06664_C17368	0.918	R10744	FALSE
C07073_C16560	0.918	R08294	TRUE
C07501_C16582	0.918	R08304	TRUE
C07501_C16584	0.918	R08303	TRUE
C13623_C13624	0.918	R06879	TRUE
C13624_C13626	0.918	R06881	TRUE
C13624_C13631	0.918	R06884	TRUE
C13629_C13632	0.918	R06885	TRUE
C14519_C18259	0.918	R09177	TRUE
C14519_C18265	0.918	R09171	TRUE
C14519_C18266	0.918	R09174	TRUE
C16153_C16154	0.918	R07660	TRUE
C16502_C16503	0.918	R08147	TRUE
C16502_C16504	0.918	R10925	TRUE
C18249_C18254	0.918	R09168	FALSE
C20404_C20405	0.918	R10158	TRUE
C20440_C20986	0.918	R10972	TRUE
C20819_C20820	0.918	R10739	TRUE
C21778_C21779	0.918	R11935	FALSE
C00062_C00327	0.917	R00552,R02923,R11031,R11032,R11604,R11018	TRUE
C00062_C03771	0.917	R02923,R02924,R08197,R11031,R11032,R11604,R11018	TRUE
C00079_C00166	0.917	R00688,R00689,R00692,R00694,R00695,R00697,R01375,R01376,R01582,R10499,R11068,R01374	TRUE
C00223_C00811	0.917	R01616	TRUE
C00250_C00534	0.917	R01710,R01712,R01713,R05839	TRUE
C00313_C00798	0.917	R01908	TRUE
C00366_C20155	0.917	R09876	TRUE
C00374_C17141	0.917	R02122	FALSE
C00398_C00637	0.917	R02173	TRUE
C00437_C01250	0.917	R02283	TRUE
C00439_C01045	0.917	R02286	TRUE
C00547_C05577	0.917	R02532,R02919	TRUE
C01920_C16461	0.917	R08097	FALSE
[truncated: 8,748 more rows]

## Sheet: S3
Entry	KEGG Pathway map	Biosynthesis target or initial biodegradation compound	Pathway
1	Phenylpropanoid biosynthesis	Syringin	C00082,C00811,C01197,C01494,C05619,C00482,C05610,C02325,C01533
2	Phenylpropanoid biosynthesis	Coniferin	C00223,C00323,C00406,C02666,C00590,C00761
3	Phenylpropanoid biosynthesis	Sinapoyl malate	C00811,C01197,C01494,C05619,C00482,C01175,C02887
4	Phenylpropanoid biosynthesis	Cinnamaldehyde	C00079,C00423,C00540,C00903
5	Stilbenoid, diarylheptanoid and gingerol biosynthesis	Curcumin-diglucoside	C00223,C00323,C00406,C17741,C10443,C17749,C17750
6	Flavonoid biosynthesis	Vitexin	C06561,C00509,C16492,C01460
7	Flavone and flavonol biosynthesis	Kaempferol 3-O-[6-(4-coumaroyl)-beta-D-glucosyl-(1->2)-beta-D-glucosyl-(1->2)-beta-D-glucoside]	C05903,C12249,C12634,C12635,C12636
8	Flavone and flavonol biosynthesis	Luteolin 7-O-[beta-D-glucuronosyl-(1->2)-beta-D-glucuronide]-4'-O-beta-D-glucuronide	C01477,C01514,C03515,C12632,C04900
9	Flavone and flavonol biosynthesis	Syringetin	C05903,C00389,C10107,C12633,C11620
10	Anthocyanin biosynthesis	Malonylshisonin	C05905,C16298,C08639,C12096,C16299
11	Anthocyanin biosynthesis	Salvianin	C05904,C12137,C08725,C12640,C12641,C12647
12	Anthocyanin biosynthesis	Tematin C5	C05908,C12138,C16301,C16304,C16303
13	Indole alkaloid biosynthesis	Psilocybin	C00078,C00398,C21762,C21778,C21779,C07576
14	Isoquinoline alkaloid biosynthesis	Papaveroxine	C06160,C06161,C05176,C05202,C02105,C02106,C04118,C03329,C02915,C21586,C21587,C21588,C21589,C21590,C21591,C20299
15	Isoquinoline alkaloid biosynthesis	Macarpine	C05191,C05247,C05194,C05193,C05316,C06165
16	Tropane, piperidine and pyridine alkaloid biosynthesis	Littorine	C00079,C00166,C05607,C16257,C10860
17	Tropane, piperidine and pyridine alkaloid biosynthesis	L-Pipecolate	C00047,C04076,C00450,C00408
18	Caffeine metabolism	Xanthine	C07481,C07480,C16357,C00385
19	Betalain biosynthesis	Miraxanthin-V	C00082,C00355,C03758,C08557
20	Betalain biosynthesis	Celosianin II	C08539,C08540,C08537,C08542
21	Monobactam biosynthesis	N1-Acetyl-tabtoxinine-beta-lactam	C00441,C20258,C03972,C05539,C20911,C20912,C20913,C20914,C20915,C20916,C20917,C20918,C20921
22	Streptomycin biosynthesis	Streptomycin	C01121,C04767,C01221,C01138,C00413
23	Neomycin, kanamycin and gentamicin biosynthesis	Kanamycin A	C02627,C20353,C20351,C20350,C01822
24	Neomycin, kanamycin and gentamicin biosynthesis	Ribostamycin	C00043,C17582,C01743,C17583,C01441,C18004,C01759
25	Neomycin, kanamycin and gentamicin biosynthesis	6'''-Deamino-6'''-oxoparomomycin II	C00043,C17582,C01743,C21260,C18002,C21261,C21262,C21263
26	Novobiocin biosynthesis	Novobiocin	C12468,C20629,C12474,C12475,C12476,C05080
27	Biosynthesis of various secondary metabolites - part 1	Crocin	C08588,C19867,C19869,C17513,C08589
28	Biosynthesis of various secondary metabolites - part 2	Bacilysin	C20953,C21085,C21086,C21087,C20940,C20941,C20942
29	Biosynthesis of various secondary metabolites - part 3	Puromycin	C00002,C07024,C07025,C07026,C07027,C07028,C07029,C07030,C07031,C07032,C01610
30	Biosynthesis of various secondary metabolites - part 3	Aerobactin	C00047,C01028,C03955,C20333,C05554
31	Beta-Alanine metabolism	Uracil	C00750,C00315,C05665,C00099,C02642,C00429,C00106
32	Terpenoid backbone biosynthesis	Farnesal	C00418,C01107,C01143,C00129,C00448,C01126,C03461
33	Monoterpenoid biosynthesis	(-)-Menthol	C00341,C00521,C01123,C02289,C11951,C09893,C00843,C00400
34	Monoterpenoid biosynthesis	Ipsdienone	C00341,C06074,C20943,C20944
35	Diterpenoid biosynthesis	Taxol	C11899,C11700,C11900,C16523,C16524,C07394
36	Carotenoid biosynthesis	Spirilloxanthin	C05413,C05414,C05430,C05431,C05432,C19795,C15874,C15877,C15878,C15879,C15881
37	Carotenoid biosynthesis	Spheroidene	C05413,C05414,C05430,C05431,C15892,C15898,C15900
38	Brassinosteroid biosynthesis	Teasterone	C01789,C15784,C15785,C15786,C15787,C15788,C15789,C15790,C15791
39	Insect hormone biosynthesis	JH III diol phosphate	C01126,C03461,C16502,C16503,C09694,C16505,C16507
40	Tyrosine metabolims	Homovanillate	C00082,C00355,C03758,C04043,C01161,C05582
41	Benzoate degradation	Benzoate	C00180,C00587,C00230,C02814,C03676,C02222,C00846,C02232,C00091
42	Bisphenol degradation	Cyclohexane 1-carboxylate	C09822,C09823,C09811,C09812,C09813,C01063,C06723,C06714,C06715
43	Chloroalkane and chloroalkene degradation	Tetrachloroethene	C06789,C06790,C06791,C06793,C06547,C06548,C00024
44	Toluene degradation	Toluene	C01455,C09816,C09817,C09818,C09819,C09820,C00512
45	Xylene degradation	p-Xyene	C06756,C06757,C06758,C01454,C06729,C06730
46	Nitrotoluene degradation	Trinitrotoluene	C16391,C16392,C16394,C16396,C16400
47	Styrene degradation	Styrene	C07083,C07084,C07085,C07087,C00511,C00894,C00827,C00186
48	Caprolactam degradation	Cyclohexane	C11249,C00854,C00414,C01880,C06103,C06102,C06104,C14143,C14144,C14145,C02232
49	Naphthalene degradation	Naphthalene	C00829,C04314,C03012,C06204,C06203,C06202,C00805
50	Polycyclic aromatic hydrocarbon degradation	Benzo[a]pyrene	C07535,C18270,C18279,C18277,C18283

## Sheet: S4
Entry	Length	Exponential - Rank	Exponential - Runtime [s]	Default - Rank	Default - Runtime [s]	Square root - Rank	Square root - Runtime [s]	CAR > 0.34 - Rank	CAR > 0.34 - Runtime [s]	KEGG "main" RPAIR - Rank	KEGG "main" RPAIR - Runtime [s]	No cofactors - Rank	No cofactors - Runtime [s]	Comment
1	8	1	1.96527	4	2.65782	49	4.44397	1	0.513417	8	0.816433	Not found	NA
2	5	1	1.8809	1	2.03092	1	2.29019	8	0.461217	1	0.203952	18	0.996242
3	6	1	2.59256	1	2.50422	6	3.26597	1	0.278305	4	0.542803	33	1.34838
4	3	1	1.77557	1	2.06272	1	2.55682	1	0.335815	1	0.555616	1	1.25338
5	6	Not found	NA	29	2.62351	23	2.4206	Not found	NA	1	0.245107	Not found	NA	C00406_C17741 excluded from CAR threshold network because its CAR is below 0.34
6	3	1	3.75519	1	1.3787	1	1.19313	1	0.000431	1	0.000386	1	0.35681
7	4	1	1.75523	1	1.53994	1	1.68381	1	0.000593	1	0.000239	1	0.348478
8	4	1	2.83006	1	1.7103	1	1.72839	1	0.000647	1	0.000357	1	0.533938
9	4	1	5.08331	1	2.90983	1	2.93975	1	0.000288	1	0.000234	1	0.407608
10	4	2	2.83094	2	0.765752	2	1.2727	2	0.00056	2	0.000559	2	0.823518
11	5	1	1.74779	1	0.941086	2	1.63721	1	0.000458	2	0.000411	2	0.982476
12	4	1	2.03583	1	1.37275	1	1.35386	1	0.000175	1	0.000139	2	0.579186
13	5	1	6.60428	1	5.41827	1	3.80676	1	0.237869	Not possible	NA	1	0.599764	C00398_C21762, C21762_C21778, C21778_C21779, C21779_C07576 not in "main" KEGG RPAIRs
14	15	1	11.3997	1	6.17664	Not found	NA	1	0.191315	Not possible	NA	Not found	NA	C02915_C21586, C21586_C21587, C21587_C21588, C21588_C21589, C21589_C21590, C21590_C21591, C21591_C20299 not in "main" KEGG RPAIRs
15	5	1	10.5437	1	4.89534	1	6.1767	1	0.000228	1	0.000195	1	0.000189
16	4	1	2.80191	1	2.49039	1	2.85058	1	0.445172	1	0.462997	1	0.961899
17	3	1	3.99804	1	2.14982	1	3.48625	1	0.649806	1	0.760045	1	0.741622
18	3	5	15.1688	5	1.96151	3	1.54921	5	0.002352	5	0.089107	5	0.179589
19	3	1	1.48383	1	1.74694	1	1.72618	Not found	NA	3	0.553099	3	0.562429	C03758_C08557 excluded from CAR threshold network because its CAR is below 0.34
20	3	1	0.939293	1	0.774185	1	0.94031	1	0.000118	1	9.8e-05	1	0.584703
21	12	1	3.5553	Not found	NA	Not found	NA	1	0.683957	Not found	NA	Not found	NA	C05539_C20911, C20911_C20912, C20912_C20913, C20914_C20915 not in "main" KEGG RPAIRs
22	4	1	4.19165	1	1.80769	1	1.07684	1	0.000116	1	9.5e-05	1	0.000284
23	4	2	2.0587	2	1.85753	2	1.70488	1	0.000208	1	0.000336	2	0.914792
24	6	4	2.05649	4	1.34942	8	1.62068	9	0.345272	Not found	NA	27	1.04117	C00043_C17582 not in "main" KEGG RPAIRs
25	7	2	3.21434	2	3.50198	2	4.43327	1	0.370892	Not possible	NA	Not found	NA	C00043_C17582, C01743_C21260, C21260_C18002, C18002_C21261, C21261_C21262, C21262_C21263 not in KEGG "main" RPAIRs
26	5	1	11.7819	1	3.43328	1	2.25565	1	0.000176	1	0.000149	1	1.9823
27	4	2	0.010441	2	0.008807	2	0.009831	2	0.000175	2	0.00025	4	0.009403
28	6	1	2.18679	1	1.65994	1	2.2666	1	0.000133	Not possible	NA	1	0.419577	C20953_C21085, C21085_C21086, C21086_C21087, C21087_C20940, C20941_C20942 not in "main" KEGG RPAIRs
29	10	1	9.73018	1	3.22683	Not found	NA	1	0.000491	Not found	NA	Not possible	NA	C00002 is a cofactor and has been removed from the "no-cofactor" network
30	4	1	2.43133	2	1.45718	2	1.46637	1	0.614923	2	0.320478	3	0.601003
31	6	1	2.77147	2	2.85357	2	3.43732	1	1.19794	2	0.664331	2	1.67981
32	6	1	6.45498	1	2.51008	1	2.19115	1	1.91401	1	0.000703	1	0.939602
33	7	1	4.99455	1	3.20161	1	3.27332	1	0.000727	Not possible	NA	5	1.81762	C01123_C02289, C02289_C11951 not in "main" KEGG RPAIRs
34	3	1	4.29912	1	3.29929	1	2.87239	1	0.001134	Not possible	NA	1	0.00101	C06074_C20943 not in "main" KEGG RPAIRs
35	5	1	7.02449	1	3.15408	1	2.47949	1	0.000114	1	8.9e-05	2	0.87786
36	10	1	12.4762	1	5.15668	1	2.81536	1	0.001236	1	0.001243	1	0.001257
37	6	1	8.57457	1	4.97848	1	2.76888	1	0.000217	1	0.000314	1	0.000204
38	8	1	1.55434	1	1.39122	7	0.710871	1	0.013775	1	0.010792	1	0.012627
39	6	1	10.7265	1	4.03177	1	2.45321	1	0.00106	Not found	NA	1	1.24555	C03461_C16502 not in G_RPAIR,
40	5	3	1.38952	3	1.44672	3	2.1425	5	0.289182	2	0.363267	2	0.613788
41	8	10	2.33329	15	2.22443	Not found	NA	53	0.841543	Not found	NA	Not found	NA	C02232_C00091 not in G_RPAIR,
42	8	2	3.32415	2	2.96437	3	1.98616	2	1.20508	2	0.634501	2	0.822313
43	6	1	3.11203	1	1.76873	3	2.15645	1	0.266698	1	0.488424	11	0.779344
44	6	Not found	NA	Not found	NA	55	1.10061	Not found	NA	2	0.487036	10	0.75286	C09820_C00512 not in G_CAR_unweighted,
45	5	1	4.89997	1	1.34142	1	1.51822	1	0.000196	1	0.000194	1	0.000154
46	4	1	5.22048	1	3.44442	1	1.02849	1	0.001019	1	0.001146	1	0.001639
47	7	Not found	NA	17	2.00953	62	1.65173	Not found	NA	1	0.451062	99	0.686462	C07087_C00511 not in G_CAR_unweighted,
48	10	20	1.89546	23	1.79077	Not found	NA	44	0.514446	6	0.645734	Not found	NA
49	6	1	3.96586	1	3.52395	3	1.36667	1	0.10361	1	0.417568	1	0.79135
50	4	1	5.5556	1	2.28989	1	1.19151	1	0.000191	1	0.000156	1	0.000163
